# Supplementary material for: Structural and biochemical basis for activity of Aspergillus nidulans α-1,3-glucanases from glycoside hydrolase family 71
Source: Commun Biol. 2025 Aug 28;8:1298. doi: 10.1038/s42003-025-08696-3 (PMC12394665; doi:10.1038/s42003-025-08696-3)
Supplement: Supplementary file 2 — Supplementary data [file 42003_2025_8696_MOESM2_ESM.zip]

Archive with 14 entries (14 files):
- Source Data - Figure 2.xlsx
- __MACOSX/._Source Data - Figure 2.xlsx
- Source Data - Figure 3.xlsx
- __MACOSX/._Source Data - Figure 3.xlsx
- Source Data - Supplementary Figure 2.xlsx
- __MACOSX/._Source Data - Supplementary Figure 2.xlsx
- Source Data - Supplementary Figure 3.xlsx
- Source Data - Supplementary Figure 4 panel c.xlsx
- __MACOSX/._Source Data - Supplementary Figure 4 panel c.xlsx
- Source Data - Supplementary Figure 14.xlsx
- Source Data - Table 1.xlsx
- __MACOSX/._Source Data - Table 1.xlsx
- Source Data - Table 3.xlsx
- __MACOSX/._Source Data - Table 3.xlsx
