# Supplementary material for: Structural and biochemical basis for activity of Aspergillus nidulans α-1,3-glucanases from glycoside hydrolase family 71
Source: Commun Biol. 2025 Aug 28;8:1298. doi: 10.1038/s42003-025-08696-3 (PMC12394665; doi:10.1038/s42003-025-08696-3)
Supplement: Supplementary file 2 — Supplementary data [file 42003_2025_8696_MOESM2_ESM.zip › Source Data - Figure 2.xlsx]

## Sheet: Panel b - AnGH71B
Time (mins)	0	15	30	60	180	1200
0	0.0166	0.012825	0.02565	0.0218	0.0157	0.0202
0.0083	0.0299	0.01855	0.0371	0.025	0.0165	0.0315
0.0167	0.0444	0.022125	0.04425	0.026	0.0226	0.03865
0.025	0.062	0.023375	0.04675	0.03	0.0352	0.0503
0.0333	0.07225	0.0219	0.0438	0.0206	0.04315	0.05155
0.0417	0.0811	0.0207	0.0414	0.01295	0.0528	0.0562
0.05	0.08855	0.016275	0.03255	0.0023	0.06065	0.05705
0.0583	0.0858	0.0115	0.023	-0.01305	0.06595	0.04555
0.0667	0.08695	0.00575	0.0115	-0.01895	0.0893	0.0428
0.075	0.0754	-0.0013	-0.0026	-0.03205	0.10275	0.02835
0.0833	0.0708	-0.0074	-0.0148	-0.0381	0.12175	0.01675
0.0917	0.0579	-0.008975	-0.01795	-0.0513	0.1348	0.0054
0.1	0.05285	-0.013925	-0.02785	-0.05425	0.1473	-0.0001
0.1083	0.02035	-0.022975	-0.04595	-0.06945	0.14365	-0.0284
0.1167	-0.0057	-0.0347	-0.0694	-0.0884	0.12455	-0.0489
0.125	-0.02765	-0.0404	-0.0808	-0.0999	0.1098	-0.0683
0.1333	-0.04	-0.04325	-0.0865	-0.09975	0.0984	-0.0724
0.1417	-0.0547	-0.0467	-0.0934	-0.10675	0.07615	-0.0819
0.15	-0.0654	-0.046025	-0.09205	-0.1014	0.0608	-0.08765
0.1583	-0.0684	-0.042725	-0.08545	-0.09395	0.04285	-0.08615
0.1667	-0.06805	-0.041475	-0.08295	-0.091	0.0186	-0.0918
0.175	-0.0657	-0.038	-0.076	-0.08705	0.0044	-0.08845
0.1833	-0.0645	-0.037225	-0.07445	-0.0843	-0.01295	-0.0805
0.1917	-0.05395	-0.033925	-0.06785	-0.0818	-0.01875	-0.0714
0.2	-0.04465	-0.033225	-0.06645	-0.07935	-0.0309	-0.07255
0.2083	-0.03995	-0.0305	-0.061	-0.0686	-0.03555	-0.0686
0.2167	-0.0391	-0.0271	-0.0542	-0.05685	-0.0399	-0.07015
0.225	-0.0457	-0.026175	-0.05235	-0.05275	-0.04495	-0.074
0.2333	-0.0478	-0.02065	-0.0413	-0.04825	-0.0449	-0.07175
0.2417	-0.0472	-0.017825	-0.03565	-0.0381	-0.03845	-0.05925
0.25	-0.0462	-0.015475	-0.03095	-0.0299	-0.03705	-0.0514
0.2583	-0.0344	-0.009925	-0.01985	-0.01485	-0.0343	-0.04295
0.2667	-0.02835	-0.003	-0.006	0.0009	-0.0292	-0.03065
0.275	-0.0224	0.006025	0.01205	0.01175	-0.02625	-0.01415
0.2833	-0.008	0.00905	0.0181	0.0177	-0.0287	-0.00225
0.2917	0.0069	0.011925	0.02385	0.01925	-0.03785	0.0125
0.3	0.0243	0.013775	0.02755	0.01625	-0.03575	0.0271
0.3083	0.0469	0.01555	0.0311	0.0156	-0.02545	0.0468
0.3167	0.06225	0.013625	0.02725	0.0094	-0.01175	0.0572
0.325	0.06835	0.009475	0.01895	-0.00815	-0.00395	0.0611
0.3333	0.07495	0.00365	0.0073	-0.0224	0.0008	0.05485
0.3417	0.07655	-0.004025	-0.00805	-0.0381	0.01875	0.05215
0.35	0.074	-0.01055	-0.0211	-0.0475	0.0446	0.03975
0.3583	0.06545	-0.0171	-0.0342	-0.0626	0.06925	0.03055
0.3667	0.05305	-0.0249	-0.0498	-0.07395	0.089	0.0158
0.375	0.03835	-0.029275	-0.05855	-0.0871	0.1097	-0.0056
0.3833	0.0204	-0.034875	-0.06975	-0.09285	0.12195	-0.01965
0.3917	0.00055	-0.0397	-0.0794	-0.1022	0.13205	-0.04145
0.4	-0.02765	-0.04605	-0.0921	-0.11435	0.12325	-0.06105
0.4083	-0.0528	-0.056075	-0.11215	-0.12755	0.10525	-0.0821
0.4167	-0.0641	-0.056075	-0.11215	-0.1211	0.0952	-0.09105
0.425	-0.0729	-0.053275	-0.10655	-0.1225	0.0807	-0.10225
0.4333	-0.0838	-0.053225	-0.10645	-0.1192	0.06125	-0.10685
0.4417	-0.08775	-0.054325	-0.10865	-0.1126	0.03445	-0.10985
0.45	-0.0897	-0.050775	-0.10155	-0.11445	0.0128	-0.108
0.4583	-0.095	-0.05275	-0.1055	-0.11075	-0.01345	-0.10745
0.4667	-0.08745	-0.051025	-0.10205	-0.11495	-0.0358	-0.09955
0.475	-0.0805	-0.050425	-0.10085	-0.11705	-0.05055	-0.09235
0.4833	-0.07335	-0.051325	-0.10265	-0.11705	-0.0554	-0.08715
0.4917	-0.06865	-0.052475	-0.10495	-0.11485	-0.0702	-0.0856
0.5	-0.06175	-0.04895	-0.0979	-0.1072	-0.0703	-0.08345
0.5083	-0.05985	-0.0435	-0.087	-0.0948	-0.0723	-0.0829
0.5167	-0.06095	-0.039175	-0.07835	-0.0849	-0.06795	-0.0764
0.525	-0.0612	-0.03515	-0.0703	-0.07425	-0.05895	-0.07115
0.5333	-0.06255	-0.031325	-0.06265	-0.06405	-0.0537	-0.06775
0.5417	-0.05245	-0.02225	-0.0445	-0.03465	-0.04225	-0.06325
0.55	-0.05915	-0.013925	-0.02785	-0.02405	-0.04815	-0.06325
0.5583	-0.06135	-0.0061	-0.0122	-0.01135	-0.04035	-0.05675
0.5667	-0.052	0.003	0.006	0.00695	-0.0405	-0.0419
0.575	-0.0374	0.00815	0.0163	0.01405	-0.04705	-0.02805
0.5833	-0.0195	0.01405	0.0281	0.02245	-0.0466	-0.0044
0.5917	-0.0036	0.016925	0.03385	0.01605	-0.04895	0.01085
0.6	0.02035	0.016625	0.03325	0.01495	-0.0427	0.0275
0.6083	0.036	0.0128	0.0256	0.0062	-0.0345	0.04055
0.6167	0.0454	0.005775	0.01155	-0.0148	-0.03865	0.04235
0.625	0.0519	-0.002525	-0.00505	-0.03405	-0.02915	0.04245
0.6333	0.05565	-0.01035	-0.0207	-0.0512	-0.01075	0.0417
0.6417	0.05115	-0.018075	-0.03615	-0.068	0.0138	0.0344
0.65	0.0464	-0.02485	-0.0497	-0.08385	0.0393	0.0243
0.6583	0.03215	-0.036475	-0.07295	-0.0965	0.06465	0.0097
0.6667	0.01855	-0.03845	-0.0769	-0.1056	0.08565	-0.0028
0.675	-0.00115	-0.0466	-0.0932	-0.1199	0.0972	-0.0261
0.6833	-0.0272	-0.057125	-0.11425	-0.1316	0.09625	-0.04885
0.6917	-0.04955	-0.06335	-0.1267	-0.1422	0.095	-0.0711
0.7	-0.0679	-0.0647	-0.1294	-0.14505	0.0898	-0.08515
0.7083	-0.0797	-0.06655	-0.1331	-0.14355	0.0828	-0.0961
0.7167	-0.0928	-0.06705	-0.1341	-0.14025	0.0623	-0.1052
0.725	-0.10145	-0.06495	-0.1299	-0.14065	0.0427	-0.11605
0.7333	-0.1099	-0.06415	-0.1283	-0.13835	0.01615	-0.12015
0.7417	-0.1112	-0.061125	-0.12225	-0.1334	-0.00445	-0.1187
0.75	-0.10845	-0.0606	-0.1212	-0.13115	-0.02825	-0.1165
0.7583	-0.1079	-0.05975	-0.1195	-0.13605	-0.0473	-0.11415
0.7667	-0.0999	-0.06115	-0.1223	-0.136	-0.0638	-0.11005
0.775	-0.09045	-0.06205	-0.1241	-0.13775	-0.07275	-0.10435
0.7833	-0.08475	-0.058325	-0.11665	-0.1261	-0.0766	-0.10355
0.7917	-0.0827	-0.0556	-0.1112	-0.11185	-0.07715	-0.09815
0.8	-0.0785	-0.047775	-0.09555	-0.1061	-0.0752	-0.08935
0.8083	-0.0762	-0.045225	-0.09045	-0.0999	-0.0696	-0.077
0.8167	-0.0734	-0.043625	-0.08725	-0.09395	-0.06945	-0.07415
0.825	-0.06305	-0.035875	-0.07175	-0.0676	-0.06	-0.0671
0.8333	-0.07025	-0.029775	-0.05955	-0.057	-0.06125	-0.06995
0.8417	-0.07675	-0.023875	-0.04775	-0.0463	-0.0651	-0.07315
0.85	-0.0667	-0.0153	-0.0306	-0.0288	-0.05965	-0.0567
0.8583	-0.0586	-0.00765	-0.0153	-0.0154	-0.067	-0.04675
0.8667	-0.0448	-0.0015	-0.003	-0.01145	-0.07275	-0.0378
0.875	-0.03305	-0.002675	-0.00535	-0.00935	-0.0726	-0.02645
0.8833	-0.01395	0.0011	0.0022	-0.01105	-0.06705	-0.0186
0.8917	-0.00615	-0.002	-0.004	-0.0211	-0.06535	-0.0125
0.9	0.00585	-0.00555	-0.0111	-0.0298	-0.0623	-0.0069
0.9083	0.0146	-0.008925	-0.01785	-0.0426	-0.0555	-0.0009
0.9167	0.01395	-0.01575	-0.0315	-0.05705	-0.04595	-0.0019
0.925	0.01315	-0.0259	-0.0518	-0.0807	-0.02985	-0.0099
0.9333	0.0121	-0.031025	-0.06205	-0.0914	-0.00765	-0.0105
0.9417	0.00795	-0.03685	-0.0737	-0.1002	0.01715	-0.01295
0.95	-0.0052	-0.0419	-0.0838	-0.1112	0.03775	-0.0184
0.9583	-0.0167	-0.047075	-0.09415	-0.11725	0.0513	-0.0247
0.9667	-0.0418	-0.05695	-0.1139	-0.13515	0.05195	-0.046
0.975	-0.056	-0.06355	-0.1271	-0.1429	0.057	-0.0591
0.9833	-0.07215	-0.06825	-0.1365	-0.1507	0.05385	-0.07135
0.9917	-0.0803	-0.068775	-0.13755	-0.1521	0.04945	-0.07925
1	-0.09045	-0.067975	-0.13595	-0.14405	0.0407	-0.0819
1.0083	-0.09555	-0.0673	-0.1346	-0.1419	0.0292	-0.09205
1.0167	-0.10455	-0.067225	-0.13445	-0.1431	0.0084	-0.09605
1.025	-0.1082	-0.06775	-0.1355	-0.1455	-0.00825	-0.10695
1.0333	-0.1121	-0.06735	-0.1347	-0.15	-0.0279	-0.1072
1.0417	-0.11385	-0.069875	-0.13975	-0.1531	-0.04875	-0.10835
1.05	-0.1096	-0.070275	-0.14055	-0.16295	-0.063	-0.10725
1.0583	-0.1045	-0.074525	-0.14905	-0.1584	-0.0715	-0.10875
1.0667	-0.10055	-0.0719	-0.1438	-0.1543	-0.07845	-0.11255
1.075	-0.10055	-0.065725	-0.13145	-0.14265	-0.0829	-0.1159
1.0833	-0.0959	-0.059475	-0.11895	-0.13565	-0.07905	-0.11255
1.0917	-0.09585	-0.057275	-0.11455	-0.12275	-0.07975	-0.1003
1.1	-0.0878	-0.05245	-0.1049	-0.11015	-0.07285	-0.0905
1.1083	-0.08405	-0.0464	-0.0928	-0.0909	-0.065	-0.0834
1.1167	-0.086	-0.040675	-0.08135	-0.0823	-0.0691	-0.09165
1.125	-0.081	-0.0305	-0.061	-0.0662	-0.0635	-0.07725
1.1333	-0.0792	-0.0282	-0.0564	-0.0575	-0.06935	-0.0664
1.1417	-0.0755	-0.02415	-0.0483	-0.053	-0.0841	-0.06195
1.15	-0.05795	-0.019275	-0.03855	-0.04625	-0.0874	-0.0514
1.1583	-0.04505	-0.017	-0.034	-0.0462	-0.09095	-0.03965
1.1667	-0.036	-0.02055	-0.0411	-0.0508	-0.09365	-0.03385
1.175	-0.02125	-0.01955	-0.0391	-0.06055	-0.09485	-0.03185
1.1833	-0.01505	-0.0225	-0.045	-0.06685	-0.0875	-0.0269
1.1917	-0.01585	-0.02745	-0.0549	-0.07995	-0.0841	-0.0331
1.2	-0.0148	-0.030475	-0.06095	-0.0898	-0.0718	-0.03295
1.2083	-0.01445	-0.037625	-0.07525	-0.10205	-0.0532	-0.0401
1.2167	-0.0205	-0.042475	-0.08495	-0.11295	-0.0404	-0.04755
1.225	-0.02375	-0.045325	-0.09065	-0.1154	-0.0102	-0.04805
1.2333	-0.0329	-0.050325	-0.10065	-0.1187	0.00955	-0.0524
1.2417	-0.04885	-0.055225	-0.11045	-0.1292	0.0192	-0.06375
1.25	-0.06145	-0.058325	-0.11665	-0.14045	0.02705	-0.07305
1.2583	-0.0745	-0.0653	-0.1306	-0.14625	0.02455	-0.08235
1.2667	-0.0846	-0.065575	-0.13115	-0.1452	0.02485	-0.08225
1.275	-0.0926	-0.0668	-0.1336	-0.1437	0.02445	-0.08815
1.2833	-0.09385	-0.063925	-0.12785	-0.141	0.0142	-0.08225
1.2917	-0.09945	-0.06535	-0.1307	-0.1449	-0.00285	-0.08795
1.3	-0.10295	-0.06445	-0.1289	-0.14045	-0.01375	-0.08915
1.3083	-0.10505	-0.064	-0.128	-0.1372	-0.0302	-0.0834
1.3167	-0.1058	-0.0658	-0.1316	-0.14375	-0.0445	-0.085
1.325	-0.10405	-0.068675	-0.13735	-0.1518	-0.05995	-0.08695
1.3333	-0.10585	-0.0745	-0.149	-0.1647	-0.07365	-0.09325
1.3417	-0.1	-0.0775	-0.155	-0.1699	-0.0807	-0.09215
1.35	-0.09645	-0.07595	-0.1519	-0.1623	-0.08345	-0.09045
1.3583	-0.0938	-0.072525	-0.14505	-0.15415	-0.0808	-0.0988
1.3667	-0.09935	-0.0678	-0.1356	-0.147	-0.08055	-0.1018
1.375	-0.09555	-0.0665	-0.133	-0.14125	-0.07505	-0.09145
1.3833	-0.0875	-0.060825	-0.12165	-0.1213	-0.0662	-0.0852
1.3917	-0.0817	-0.054975	-0.10995	-0.10225	-0.05565	-0.08405
1.4	-0.08075	-0.047525	-0.09505	-0.0898	-0.05435	-0.08445
1.4083	-0.08595	-0.0383	-0.0766	-0.07555	-0.05685	-0.0824
1.4167	-0.08445	-0.033125	-0.06625	-0.065	-0.05805	-0.07685
1.425	-0.08025	-0.02855	-0.0571	-0.058	-0.0692	-0.0667
1.4333	-0.06495	-0.023275	-0.04655	-0.0537	-0.07745	-0.0571
1.4417	-0.05785	-0.026575	-0.05315	-0.06445	-0.08645	-0.0534
1.45	-0.0437	-0.026575	-0.05315	-0.0704	-0.08825	-0.04195
1.4583	-0.0341	-0.029175	-0.05835	-0.0787	-0.0876	-0.035
1.4667	-0.03155	-0.038875	-0.07775	-0.09715	-0.0969	-0.0382
1.475	-0.02865	-0.043475	-0.08695	-0.1119	-0.10095	-0.0436
1.4833	-0.033	-0.050925	-0.10185	-0.1252	-0.096	-0.04635
1.4917	-0.0341	-0.05665	-0.1133	-0.14005	-0.0766	-0.0558
1.5	-0.04645	-0.0649	-0.1298	-0.1518	-0.06345	-0.07235
1.5083	-0.04915	-0.065675	-0.13135	-0.1532	-0.0391	-0.0777
1.5167	-0.06125	-0.06695	-0.1339	-0.15645	-0.0168	-0.08425
1.525	-0.08025	-0.074525	-0.14905	-0.16665	-0.00655	-0.1019
1.5333	-0.08935	-0.075175	-0.15035	-0.16405	0.01005	-0.11075
1.5417	-0.1076	-0.0778	-0.1556	-0.16605	0.00615	-0.1227
1.55	-0.1174	-0.076525	-0.15305	-0.1645	0.00865	-0.12165
1.5583	-0.1171	-0.0748	-0.1496	-0.1518	0.00945	-0.11895
1.5667	-0.1203	-0.072125	-0.14425	-0.1485	-0.00615	-0.11995
1.575	-0.1171	-0.067075	-0.13415	-0.14175	-0.0162	-0.1129
1.5833	-0.12035	-0.065525	-0.13105	-0.13895	-0.03225	-0.1094
1.5917	-0.1199	-0.066125	-0.13225	-0.13565	-0.05705	-0.109
1.6	-0.11815	-0.066725	-0.13345	-0.14295	-0.07635	-0.10385
1.6083	-0.11645	-0.06695	-0.1339	-0.14585	-0.0885	-0.09875
1.6167	-0.11455	-0.069775	-0.13955	-0.16275	-0.10265	-0.09645
1.625	-0.11555	-0.07855	-0.1571	-0.1686	-0.1158	-0.101
1.6333	-0.1068	-0.077325	-0.15465	-0.16465	-0.1165	-0.09675
1.6417	-0.10515	-0.076	-0.152	-0.1568	-0.11815	-0.09995
1.65	-0.1034	-0.07225	-0.1445	-0.15565	-0.1051	-0.0993
1.6583	-0.1026	-0.0694	-0.1388	-0.1497	-0.09725	-0.0904
1.6667	-0.0939	-0.064375	-0.12875	-0.1375	-0.08745	-0.0838
1.675	-0.0853	-0.06165	-0.1233	-0.1162	-0.0702	-0.07765
1.6833	-0.0836	-0.0508	-0.1016	-0.09665	-0.059	-0.08045
1.6917	-0.09095	-0.0423	-0.0846	-0.0817	-0.052	-0.0834
1.7	-0.0857	-0.03575	-0.0715	-0.0724	-0.0509	-0.0789
1.7083	-0.0762	-0.030325	-0.06065	-0.0615	-0.05695	-0.07155
1.7167	-0.0697	-0.02675	-0.0535	-0.0589	-0.065	-0.06725
1.725	-0.06155	-0.0292	-0.0584	-0.0655	-0.076	-0.0588
1.7333	-0.06695	-0.033	-0.066	-0.0817	-0.08515	-0.06635
1.7417	-0.0704	-0.041	-0.082	-0.10055	-0.09165	-0.07255
1.75	-0.08335	-0.05	-0.1	-0.12555	-0.10875	-0.0835
1.7583	-0.1008	-0.063925	-0.12785	-0.15125	-0.127	-0.10325
1.7667	-0.11165	-0.07305	-0.1461	-0.169	-0.1293	-0.113
1.775	-0.1218	-0.08065	-0.1613	-0.1839	-0.1274	-0.1217
1.7833	-0.12785	-0.08275	-0.1655	-0.18655	-0.0624	-0.1156
1.7917	-0.07125	-0.06195	-0.1239	-0.1287	0.29615	-0.04235
1.8	0.2666	0.05705	0.1141	0.1702	1.7128	0.32895
1.8083	1.6284	0.527575	1.05515	1.28205	6.7089	1.71625
1.8167	1.75495	2.23497	4.46995	5.10215	16.2479	6.5022
1.825	16.4765	8.00613	16.0123	15.9996	97.4453	16.0261
1.8333	104.816	31.6317	63.2633	69.5615	177.863	89.5017
1.8417	177.957	87.6555	175.311	176.777	588.212	177.332
1.85	593.588	215.033	430.065	451.423	793.112	541.6
1.8583	798.793	346.2	692.4	709.13	787.675	771.83
1.8667	796.697	400.458	800.917	803.879	763.179	795.039
1.875	771.451	388.715	777.43	777.35	757.951	764.657
1.8833	765.491	381.245	762.491	762.848	758.17	756.482
1.8917	765.458	379.876	759.751	760.111	759.252	756.266
1.9	766.73	380.199	760.399	760.679	760.064	757.733
1.9083	768.082	380.744	761.488	761.727	760.59	759.099
1.9167	769.258	381.071	762.143	762.723	761.438	759.984
1.925	770.358	381.316	762.632	764.148	764.16	760.732
1.9333	772.064	382.017	764.034	767.281	771.056	762.601
1.9417	776.071	384.256	768.512	774.603	779.869	768.353
1.95	784.313	388.371	776.743	781.54	773.072	779.947
1.9583	791.659	385.94	771.879	757.923	730.338	778.26
1.9667	769.263	361.087	722.173	685.417	653.5	726.374
1.975	695.526	315.744	631.489	583.083	557.996	630.259
1.9833	589.208	262.325	524.649	474.899	461.219	518.557
1.9917	478.652	211.38	422.76	377.619	375.497	415.895
2	383.776	168.244	336.487	299.071	305.539	332.358
2.0083	309.407	134.507	269.013	240.461	251.276	267.432
2.0167	252.255	109.68	219.359	198.053	210.398	217.382
2.025	207.991	91.7246	183.449	166.848	178.24	179.156
2.0333	173.62	78.4288	156.858	143.136	152.002	150.865
2.0417	147.758	68.2179	136.436	124.616	130.136	130.123
2.05	128.787	60.156	120.312	109.675	112.778	114.533
2.0583	114.618	53.5197	107.039	97.4501	99.4445	102.396
2.0667	103.574	47.9893	95.9786	87.3882	89.0524	92.6188
2.075	94.6107	43.3576	86.7152	79.0926	80.4891	84.3524
2.0833	86.8684	39.4566	78.9132	72.198	73.1192	77.1409
2.0917	79.9263	36.1734	72.3469	66.36	66.5497	70.8392
2.1	73.6736	33.3474	66.6949	61.3367	60.7492	65.3281
2.1083	68.0264	30.8858	61.7715	56.9112	55.8463	60.5193
2.1167	62.9301	28.6854	57.3707	52.946	51.7623	56.1739
2.125	58.3637	26.6916	53.3833	49.334	48.1907	52.1965
2.1333	54.1125	24.8676	49.7352	46.0867	44.9028	48.5799
2.1417	50.2269	23.2332	46.4663	43.134	41.7814	45.2557
2.15	46.6853	21.7425	43.4851	40.3566	38.7178	42.1975
2.1583	43.4567	20.3497	40.6994	37.746	35.7717	39.4587
2.1667	40.6037	19.0503	38.1006	35.2925	33.051	37.0104
2.175	38.1075	17.8406	35.6811	32.9911	30.6414	34.7597
2.1833	35.8503	16.7188	33.4376	30.8753	28.5521	32.6885
2.1917	33.8096	15.6944	31.3889	28.9948	26.7618	30.8013
2.2	31.9576	14.7975	29.5951	27.5465	25.2277	29.079
2.2083	30.2533	14.1223	28.2447	26.3206	23.9416	27.5299
2.2167	28.7017	13.535	27.07	25.0798	22.8243	26.1653
2.225	27.3073	12.9212	25.8423	23.6742	21.8544	25.1807
2.2333	26.2316	12.2153	24.4306	22.3442	21.0447	24.3728
2.2417	25.3659	11.551	23.1019	21.2373	20.3566	23.509
2.25	24.4566	10.998	21.996	20.3342	19.7137	22.4339
2.2583	23.3088	10.5294	21.0587	19.4959	19.1046	21.384
2.2667	22.1396	10.081	20.1621	18.6521	18.4942	20.486
2.275	21.1406	9.64162	19.2832	17.8185	17.8934	19.7473
2.2833	20.3225	9.1987	18.3974	17.0026	17.295	19.073
2.2917	19.5795	8.7802	17.5604	16.3103	16.7538	18.4083
2.3	18.8351	8.44158	16.8832	15.7698	16.3863	17.7153
2.3083	18.078	8.1853	16.3706	15.329	16.0832	16.992
2.3167	17.2899	7.97705	15.9541	14.9183	15.6865	16.3472
2.325	16.5895	7.78052	15.561	14.5046	15.1508	15.8349
2.3333	16.0405	7.57562	15.1512	14.0469	14.6533	15.4373
2.3417	15.5856	7.34075	14.6815	13.5511	14.2833	15.0899
2.35	15.172	7.0857	14.1714	13.0601	14.0208	14.7567
2.3583	14.7524	6.83033	13.6607	12.6034	13.8041	14.3961
2.3667	14.2904	6.6003	13.2006	12.2058	13.5955	14.0087
2.375	13.7912	6.40463	12.8093	11.8865	13.3702	13.6319
2.3833	13.2882	6.24317	12.4863	11.6148	13.0988	13.2883
2.3917	12.846	6.11303	12.2261	11.4064	12.8566	13.0044
2.4	12.4733	6.0165	12.033	11.2479	12.678	12.7817
2.4083	12.1753	5.93257	11.8651	11.1019	12.5043	12.5813
2.4167	11.9194	5.8502	11.7004	10.9669	12.2784	12.3917
2.425	11.6833	5.76185	11.5237	10.8291	11.9719	12.1921
2.4333	11.4421	5.66617	11.3323	10.6371	11.5518	11.943
2.4417	11.1844	5.54528	11.0906	10.3931	11.0525	11.6732
2.45	10.9143	5.3995	10.799	10.0945	10.5305	11.4004
2.4583	10.6492	5.23412	10.4682	9.75445	10.0399	11.1043
2.4667	10.3889	5.06225	10.1245	9.4127	9.6295	10.798
2.475	10.1303	4.9011	9.8022	9.10315	9.32545	10.5075
2.4833	9.8679	4.76968	9.53935	8.93865	9.1364	10.2396
2.4917	9.6265	4.72867	9.45735	8.91295	9.1028	10.0391
2.5	9.38585	4.77393	9.54785	8.99215	9.20155	9.9363
2.5083	9.17675	4.87657	9.75315	9.1126	9.4163	10.0599
2.5167	9.06245	5.00023	10.0005	9.353	9.72335	10.4023
2.525	9.0446	5.15958	10.3192	9.6978	10.0819	10.8392
2.5333	9.03245	5.34382	10.6876	10.0793	10.4241	11.1954
2.5417	8.94825	5.51877	11.0375	10.3813	10.7075	11.485
2.55	8.84795	5.6405	11.281	10.5673	10.9066	11.7317
2.5583	8.79865	5.69918	11.3984	10.6418	11.016	11.9104
2.5667	8.8124	5.70795	11.4159	10.6175	11.0525	11.9985
2.575	8.81605	5.66688	11.3338	10.5475	11.0265	11.9837
2.5833	8.78435	5.62033	11.2407	10.4843	11.057	11.8965
2.5917	8.7057	5.57565	11.1513	10.4115	11.0863	11.7173
2.6	8.57855	5.53915	11.0783	10.3269	11.0526	11.5189
2.6083	8.45685	5.49277	10.9855	10.2207	10.925	11.3374
2.6167	8.36515	5.43335	10.8667	10.0625	10.7782	11.1768
2.625	8.2942	5.34875	10.6975	9.8703	10.6767	11.0295
2.6333	8.2219	5.24313	10.4863	9.65765	10.5982	10.875
2.6417	8.1354	5.1276	10.2552	9.44645	10.5079	10.6878
2.65	8.0058	5.0139	10.0278	9.2466	10.4022	10.4718
2.6583	7.82995	4.90222	9.80445	9.0571	10.2695	10.2317
2.6667	7.63165	4.79868	9.59735	8.8746	10.0965	9.98815
2.675	7.4239	4.6944	9.3888	8.7052	9.91185	9.7399
2.6833	7.24605	4.60832	9.21665	8.5677	9.7508	9.52835
2.6917	7.0901	4.53752	9.07505	8.44645	9.61245	9.3346
2.7	6.94425	4.4709	8.9418	8.34415	9.4698	9.15665
2.7083	6.8373	4.42037	8.84075	8.2778	9.3347	9.0124
2.7167	6.7391	4.38377	8.76755	8.2174	9.17725	8.87745
2.725	6.67225	4.36078	8.72155	8.18145	9.02655	8.79165
2.7333	6.6232	4.34262	8.68525	8.144	8.8613	8.74405
2.7417	6.59215	4.32212	8.64425	8.10345	8.7088	8.704
2.75	6.57615	4.30183	8.60365	8.0605	8.57335	8.6799
2.7583	6.5597	4.27945	8.5589	8.016	8.4544	8.6459
2.7667	6.54275	4.25113	8.50225	8.0131	8.32805	8.61595
2.775	6.50765	4.25365	8.5073	8.0498	8.22455	8.5655
2.7833	6.4715	4.2635	8.527	8.0652	8.1222	8.50265
2.7917	6.42915	4.26047	8.52095	8.0147	8.01645	8.47195
2.8	6.4254	4.22565	8.4513	7.9403	7.929	8.4677
2.8083	6.4714	4.18478	8.36955	7.87325	7.8621	8.44145
2.8167	6.51205	4.1429	8.2858	7.8184	7.80155	8.3547
2.825	6.50885	4.1111	8.2222	7.75775	7.7279	8.2449
2.8333	6.4786	4.07575	8.1515	7.6849	7.65285	8.14355
2.8417	6.44545	4.03873	8.07745	7.5845	7.5738	8.07585
2.85	6.4377	3.9895	7.979	7.46025	7.4872	8.0217
2.8583	6.4139	3.92255	7.8451	7.33105	7.3926	7.9545
2.8667	6.3568	3.86065	7.7213	7.22465	7.34045	7.85965
2.875	6.26365	3.80512	7.61025	7.12625	7.30645	7.7206
2.8833	6.12145	3.7538	7.5076	7.0254	7.25785	7.5714
2.8917	5.98055	3.70195	7.4039	6.9152	7.1748	7.4353
2.9	5.85775	3.6402	7.2804	6.7782	7.0756	7.2995
2.9083	5.7484	3.56577	7.13155	6.62195	6.99675	7.1712
2.9167	5.63975	3.47872	6.95745	6.4451	6.9382	7.0301
2.925	5.5239	3.38212	6.76425	6.26645	6.8861	6.87485
2.9333	5.3874	3.2858	6.5716	6.09405	6.80975	6.69505
2.9417	5.2376	3.19603	6.39205	5.9412	6.7275	6.51495
2.95	5.06955	3.10835	6.2167	5.78965	6.6075	6.32495
2.9583	4.89805	3.02867	6.05735	5.65535	6.4712	6.1416
2.9667	4.7385	2.95998	5.91995	5.54115	6.35875	5.98055
2.975	4.6046	2.90765	5.8153	5.44925	6.25745	5.8391
2.9833	4.48265	2.86095	5.7219	5.3841	6.1556	5.7222
2.9917	4.38045	2.82868	5.65735	5.34045	6.05245	5.6267
3	4.28645	2.802	5.604	5.29815	5.9275	5.53075
3.0083	4.2132	2.78725	5.5745	5.2709	5.79595	5.46845
3.0167	4.1425	2.7692	5.5384	5.23215	5.6508	5.4236
3.025	4.0895	2.74863	5.49725	5.1856	5.5131	5.38475
3.0333	4.05705	2.72765	5.4553	5.1376	5.37755	5.36305
3.0417	4.01265	2.69835	5.3967	5.07695	5.2453	5.3278
3.05	3.9691	2.66268	5.32535	5.0306	5.12245	5.27615
3.0583	3.90805	2.63998	5.27995	5.0087	5.0008	5.2156
3.0667	3.8463	2.62407	5.24815	4.97635	4.88975	5.13925
3.075	3.77755	2.6011	5.2022	4.899	4.7882	5.0777
3.0833	3.73095	2.55678	5.11355	4.8114	4.70485	5.03435
3.0917	3.7225	2.51245	5.0249	4.7424	4.647	4.9884
3.1	3.7129	2.47905	4.9581	4.69495	4.5961	4.9082
3.1083	3.6792	2.45242	4.90485	4.65195	4.55295	4.81825
3.1167	3.63815	2.43525	4.8705	4.603	4.51055	4.7484
3.125	3.602	2.41325	4.8265	4.54315	4.45615	4.7037
3.1333	3.58395	2.38475	4.7695	4.46235	4.39935	4.6751
3.1417	3.56435	2.35007	4.70015	4.38435	4.33295	4.6405
3.15	3.53305	2.32015	4.6403	4.3395	4.31935	4.61355
3.1583	3.4798	2.30443	4.60885	4.3282	4.364	4.58715
3.1667	3.3974	2.32015	4.6403	4.38425	4.5185	4.6133
3.175	3.30715	2.3876	4.7752	4.6006	4.8965	4.78205
3.1833	3.2389	2.5882	5.1764	5.15595	5.8431	5.29515
3.1917	3.1725	3.0376	6.0752	6.38275	7.98345	6.50215
3.2	3.11995	3.98972	7.97945	8.9174	12.4565	9.15735
3.2083	3.07195	5.86747	11.7349	13.879	21.1485	14.7659
3.2167	3.0395	9.38955	18.7791	23.0888	37.1765	26.2356
3.225	3.0364	15.6111	31.2221	39.2533	65.4932	49.0061
3.2333	3.08715	25.9191	51.8383	65.8078	111.916	92.4869
3.2417	3.22855	41.7438	83.4876	106.131	173.762	168.072
3.25	3.5199	63.9627	127.925	162.276	271.531	297.617
3.2583	3.9766	87.1383	174.277	231.968	375.949	473.476
3.2667	4.5911	124.902	249.804	308.279	477.904	667.415
3.275	5.3255	157.118	314.236	381.938	559.622	833.76
3.2833	6.0884	185.128	370.256	441.927	608.509	945.884
3.2917	6.77775	204.692	409.384	479.262	621.059	1006.27
3.3	7.263	213.103	426.205	490.354	600.463	1026.93
3.3083	7.49865	209.871	419.742	475.68	552.81	1014.75
3.3167	7.4226	196.115	392.229	438.833	485.982	974.963
3.325	7.0562	174.217	348.434	385.523	408.966	911.599
3.3333	6.46005	147.339	294.678	324.538	330.265	826.855
3.3417	5.72585	119.536	239.072	260.423	257.503	723.944
3.35	4.9665	92.3957	184.791	197.849	194.852	609.18
3.3583	4.25435	67.8678	135.736	142.136	144.178	493.757
3.3667	3.66605	47.4303	94.8607	97.7346	105.515	383.41
3.375	3.2205	32.1031	64.2061	66.1393	76.9596	284.406
3.3833	2.88265	21.773	43.546	45.4888	56.3163	202.105
3.3917	2.621	15.1863	30.3727	32.2306	41.8875	139.696
3.4	2.4288	11.0681	22.1363	23.8124	31.7636	96.8883
3.4083	2.30725	8.46397	16.9279	18.3895	24.7458	69.3172
3.4167	2.2499	6.78845	13.5769	14.8043	19.8499	51.6809
3.425	2.2146	5.67368	11.3474	12.3862	16.4062	40.3324
3.4333	2.1897	4.91953	9.83905	10.7239	14.0479	32.8126
3.4417	2.14675	4.3961	8.7922	9.5472	12.4126	27.6731
3.45	2.10415	4.01828	8.03655	8.67785	11.2144	24.059
3.4583	2.05195	3.7247	7.4494	7.9976	10.2029	21.4181
3.4667	1.99705	3.4811	6.9622	7.4183	9.36135	19.4077
3.475	1.9525	3.26227	6.52455	6.90545	8.6734	17.805
3.4833	1.89835	3.05393	6.10785	6.43375	8.1083	16.4578
3.4917	1.8504	2.85668	5.71335	6.0026	7.59835	15.2701
3.5	1.78695	2.67137	5.34275	5.6054	7.14365	14.175
3.5083	1.7112	2.49872	4.99745	5.25	6.72355	13.1622
3.5167	1.6244	2.34598	4.69195	4.9178	6.3344	12.2285
3.525	1.5392	2.20562	4.41125	4.63015	5.971	11.3832
3.5333	1.46075	2.08635	4.1727	4.38315	5.6365	10.6211
3.5417	1.39895	1.99215	3.9843	4.1784	5.34775	9.95375
3.55	1.3553	1.91338	3.82675	4.0098	5.09155	9.3725
3.5583	1.32355	1.85485	3.7097	3.8964	4.87165	8.87305
3.5667	1.2965	1.81347	3.62695	3.801	4.65975	8.43025
3.575	1.28135	1.78917	3.57835	3.74095	4.4908	8.05795
3.5833	1.27335	1.77747	3.55495	3.7044	4.36845	7.76585
3.5917	1.26915	1.77507	3.55015	3.68815	4.32115	7.5313
3.6	1.27865	1.79537	3.59075	3.70935	4.3931	7.3585
3.6083	1.2871	1.85143	3.70285	3.8255	4.66995	7.25845
3.6167	1.2978	1.97345	3.9469	4.11605	5.239	7.236
3.625	1.3013	2.21985	4.4397	4.74905	6.21845	7.345
3.6333	1.3069	2.71105	5.4221	5.91845	7.78385	7.6759
3.6417	1.30755	3.55592	7.11185	7.7928	10.0585	8.4048
3.65	1.3297	4.85775	9.7155	10.6268	13.1458	9.88225
3.6583	1.40385	6.7168	13.4336	14.5938	17.0668	12.4172
3.6667	1.5266	9.14087	18.2817	19.4467	21.5965	16.142
3.675	1.6921	11.8789	23.7579	24.4915	26.2206	21.1196
3.6833	1.91975	14.4246	28.8492	28.7674	30.2618	27.0411
3.6917	2.2561	16.2566	32.5131	31.4977	33.0182	32.933
3.7	2.685	17.0343	34.0685	32.1185	33.9939	37.4651
3.7083	3.17435	16.6256	33.2512	30.612	33.068	39.7662
3.7167	3.67025	15.2088	30.4175	27.5043	30.6777	39.6918
3.725	4.09235	13.1702	26.3405	23.5361	27.1969	37.5362
3.7333	4.38885	10.934	21.8681	19.4247	23.0263	34.0006
3.7417	4.50885	8.8104	17.6208	15.6467	18.6933	29.8589
3.75	4.4329	6.98093	13.9619	12.4376	14.7866	25.6654
3.7583	4.16885	5.48822	10.9764	9.8388	11.6123	21.7184
3.7667	3.75555	4.31583	8.63165	7.7974	9.1766	18.1451
3.775	3.26615	3.42523	6.85045	6.2419	7.3697	14.9804
3.7833	2.7634	2.76368	5.52735	5.08265	6.054	12.2604
3.7917	2.2982	2.28377	4.56755	4.2382	5.1048	10.0187
3.8	1.89795	1.94335	3.8867	3.6332	4.4297	8.2406
3.8083	1.57695	1.69748	3.39495	3.1954	3.9354	6.88595
3.8167	1.33745	1.52727	3.05455	2.888	3.5792	5.9004
3.825	1.16295	1.4046	2.8092	2.6646	3.3125	5.19145
3.8333	1.05135	1.3223	2.6446	2.51365	3.1071	4.70495
3.8417	0.97585	1.25595	2.5119	2.40335	2.9293	4.3492
3.85	0.8827	1.21182	2.42365	2.3238	2.7666	4.08915
3.8583	0.8438	1.16787	2.33575	2.2469	2.5987	3.88125
3.8667	0.82445	1.13688	2.27375	2.1822	2.448	3.7314
3.875	0.8188	1.1047	2.2094	2.11515	2.3099	3.6178
3.8833	0.82395	1.0738	2.1476	2.04945	2.18315	3.52205
3.8917	0.82555	1.039	2.078	1.9725	2.0741	3.42865
3.9	0.8361	1.00768	2.01535	1.91845	1.98315	3.35265
3.9083	0.83165	0.977925	1.95585	1.8834	1.9056	3.2661
3.9167	0.81865	0.962825	1.92565	1.85885	1.8436	3.1779
3.925	0.80685	0.953875	1.90775	1.8243	1.7972	3.11205
3.9333	0.796	0.93365	1.8673	1.7794	1.76295	3.0865
3.9417	0.79915	0.917425	1.83485	1.75725	1.7533	3.0734
3.95	0.8147	0.914425	1.82885	1.76315	1.76125	3.036
3.9583	0.8243	0.92685	1.8537	1.79375	1.7811	2.98765
3.9667	0.8282	0.95	1.9	1.83555	1.8102	2.9736
3.975	0.83745	0.972825	1.94565	1.87455	1.8384	2.9903
3.9833	0.86245	0.994375	1.98875	1.9092	1.8608	3.02145
3.9917	0.8933	1.0123	2.0246	1.92985	1.87745	3.05485
4	0.91375	1.01875	2.0375	1.9414	1.9016	3.08235
4.0083	0.92565	1.01778	2.03555	1.933	1.9402	3.0902
4.0167	0.9283	1.01052	2.02105	1.915	1.9885	3.09035
4.025	0.9156	0.997925	1.99585	1.8886	2.0073	3.063
4.0333	0.8999	0.97695	1.9539	1.84055	2.01175	3.02325
4.0417	0.87975	0.952775	1.90555	1.7828	2.0254	2.9728
4.05	0.84875	0.926075	1.85215	1.72795	2.05695	2.91555
4.0583	0.8154	0.906925	1.81385	1.691	2.10915	2.8627
4.0667	0.76965	0.893475	1.78695	1.6721	2.16775	2.80255
4.075	0.715	0.8946	1.7892	1.6858	2.2487	2.7571
4.0833	0.6683	0.921475	1.84295	1.75255	2.3738	2.7486
4.0917	0.60935	0.967525	1.93505	1.847	2.52715	2.7597
4.1	0.55125	1.03588	2.07175	1.99425	2.7283	2.8175
4.1083	0.5193	1.1443	2.2886	2.2188	3.0053	2.94695
4.1167	0.4984	1.2876	2.5752	2.4969	3.33515	3.141
4.125	0.49375	1.45817	2.91635	2.82915	3.6995	3.39895
4.1333	0.4964	1.64502	3.29005	3.18265	4.04125	3.7031
4.1417	0.5184	1.83343	3.66685	3.5283	4.31605	4.02875
4.15	0.5568	2.0008	4.0016	3.82695	4.51055	4.3484
4.1583	0.6204	2.13158	4.26315	4.0566	4.6432	4.6202
4.1667	0.7103	2.23433	4.46865	4.242	4.75265	4.8325
4.175	0.821	2.31102	4.62205	4.4015	4.8992	4.9777
4.1833	0.97085	2.39275	4.7855	4.59475	5.1183	5.1073
4.1917	1.1518	2.49715	4.9943	4.89455	5.4116	5.2608
4.2	1.3464	2.649	5.298	5.26745	5.74645	5.4764
4.2083	1.57915	2.8342	5.6684	5.64295	6.0838	5.81545
4.2167	1.83115	2.99058	5.98115	5.9486	6.36585	6.33495
4.225	2.11795	3.08545	6.1709	6.14235	6.5438	6.96215
4.2333	2.42125	3.10145	6.2029	6.1666	6.5844	7.56305
4.2417	2.64585	3.0106	6.0212	5.9629	6.43905	8.0062
4.25	2.7566	2.81672	5.63345	5.55775	6.1165	8.231
4.2583	2.74885	2.54215	5.0843	5.0029	5.63855	8.17235
4.2667	2.62035	2.22538	4.45075	4.37445	5.04665	7.81005
4.275	2.3952	1.89795	3.7959	3.72215	4.3888	7.19195
4.2833	2.11675	1.5954	3.1908	3.12535	3.7459	6.4301
4.2917	1.8164	1.333	2.666	2.6064	3.177	5.58525
4.3	1.53025	1.12203	2.24405	2.18425	2.67595	4.7713
4.3083	1.28835	0.95925	1.9185	1.8542	2.2602	4.04665
4.3167	1.0881	0.83265	1.6653	1.5902	1.91805	3.4315
4.325	0.9337	0.736175	1.47235	1.39425	1.6754	2.9395
4.3333	0.8187	0.662125	1.32425	1.23595	1.54335	2.56435
4.3417	0.7217	0.6014	1.2028	1.1145	1.468	2.2764
4.35	0.64325	0.5322	1.0644	1.02685	1.4272	2.0518
4.3583	0.569	0.49915	0.9983	0.92365	1.4164	1.8848
4.3667	0.5039	0.47815	0.9563	0.89075	1.415	1.75605
4.375	0.4368	0.4741	0.9482	0.8862	1.43775	1.66025
4.3833	0.3724	0.48445	0.9689	0.91985	1.4849	1.5879
4.3917	0.3348	0.531275	1.06255	1.02585	1.6103	1.57465
4.4	0.3094	0.61985	1.2397	1.21115	1.82445	1.6034
4.4083	0.3047	0.766525	1.53305	1.5133	2.18535	1.69885
4.4167	0.2946	0.9877	1.9754	1.9633	2.73775	1.88145
4.425	0.3032	1.31137	2.62275	2.60375	3.5277	2.17585
4.4333	0.31165	1.74445	3.4889	3.43775	4.55035	2.63255
4.4417	0.35045	2.29235	4.5847	4.47225	5.77945	3.32015
4.45	0.375	2.90957	5.81915	5.6105	7.0769	4.2393
4.4583	0.41595	3.536	7.072	6.73355	8.24875	5.4016
4.4667	0.44965	4.0774	8.1548	7.68725	9.07785	6.7184
4.475	0.4757	4.44688	8.89375	8.38035	9.41705	8.04045
4.4833	0.48665	4.61295	9.2259	8.5877	9.2237	9.1668
4.4917	0.48075	4.47232	8.94465	8.14055	8.52935	9.8989
4.5	0.47035	4.01757	8.03515	7.13895	7.5058	10.2137
4.5083	0.4652	3.34633	6.69265	5.8461	6.3394	9.91145
4.5167	0.45785	2.6218	5.2436	4.5614	5.17655	8.9583
4.525	0.4553	1.99158	3.98315	3.49465	4.13095	7.5539
4.5333	0.4253	1.51295	3.0259	2.7011	3.26195	6.0311
4.5417	0.4253	1.19988	2.39975	2.183	2.6101	4.7057
4.55	0.437	1.00655	2.0131	1.86685	2.14315	3.70045
4.5583	0.45805	0.9142	1.8284	1.7232	1.84525	3.0125
4.5667	0.48305	0.905175	1.81035	1.7316	1.7047	2.57455
4.575	0.5082	1.0041	2.0082	1.9416	1.76215	2.32875
4.5833	0.5235	1.2356	2.4712	2.40425	2.0482	2.22095
4.5917	0.54035	1.67215	3.3443	3.25855	2.6625	2.2755
4.6	0.5582	2.41185	4.8237	4.6711	3.75355	2.52145
4.6083	0.57805	3.58387	7.16775	6.83845	5.58735	3.0538
4.6167	0.6209	5.32175	10.6435	9.951	8.5083	4.05035
4.625	0.68445	7.55187	15.1037	14.0399	12.7282	5.76875
4.6333	0.7713	10.5661	21.1321	19.2429	18.1453	8.50595
4.6417	0.87515	13.4633	26.9265	24.4002	24.266	12.4834
4.65	0.99535	15.959	31.9181	28.9266	30.2574	17.6548
4.6583	1.1069	17.6053	35.2106	32.0271	34.9431	23.5388
4.6667	1.16935	18.1116	36.2232	33.2159	37.3928	29.2946
4.675	1.2087	17.4712	34.9423	32.375	37.2271	33.9791
4.6833	1.18105	15.8421	31.6842	29.7466	34.5538	36.7534
4.6917	1.09685	13.5827	27.1654	25.9414	29.9791	37.2262
4.7	0.9817	11.1064	22.2128	21.5577	24.4279	35.4362
4.7083	0.8343	8.70325	17.4065	17.1411	18.8187	31.8149
4.7167	0.69705	6.60367	13.2073	13.1838	13.9198	27.1778
4.725	0.57115	4.90768	9.81535	9.89115	10.0421	22.1774
4.7333	0.47695	3.62502	7.25005	7.3383	7.2183	17.393
4.7417	0.4032	2.69957	5.39915	5.46105	5.2652	13.257
4.75	0.34965	2.06038	4.12075	4.1543	3.9643	9.9491
4.7583	0.3139	1.62555	3.2511	3.2771	3.094	7.44925
4.7667	0.2797	1.3434	2.6868	2.68265	2.51465	5.6564
4.775	0.25725	1.15643	2.31285	2.27015	2.11875	4.4149
4.7833	0.23755	1.0264	2.0528	1.96445	1.8597	3.61185
4.7917	0.23585	0.930525	1.86105	1.75525	1.6914	3.08005
4.8	0.2538	0.870825	1.74165	1.63635	1.5991	2.72395
4.8083	0.2627	0.84315	1.6863	1.5697	1.5422	2.4533
4.8167	0.26605	0.836575	1.67315	1.5448	1.51075	2.26145
4.825	0.2801	0.8168	1.6336	1.48785	1.5014	2.15325
4.8333	0.3047	0.826125	1.65225	1.4972	1.4639	2.10595
4.8417	0.33485	0.83865	1.6773	1.507	1.47205	2.0824
4.85	0.3601	0.859625	1.71925	1.5111	1.48835	2.07865
4.8583	0.37625	0.911625	1.82325	1.52405	1.5572	2.08395
4.8667	0.38875	1.02563	2.05125	1.5756	1.68785	2.09985
4.875	0.39455	1.30882	2.61765	1.69615	1.94095	2.1466
4.8833	0.38105	2.505	5.01	1.9349	2.45345	2.27965
4.8917	0.3706	3.1183	6.2366	2.40255	4.73175	2.61525
4.9	0.3631	3.59563	7.19125	4.5657	6.77015	3.32695
4.9083	0.44805	3.87913	7.75825	5.42135	8.15895	5.27755
4.9167	0.46725	3.66567	7.33135	6.16835	9.31375	8.495
4.925	0.4407	3.0624	6.1248	7.09365	9.36345	10.5907
4.9333	0.4442	2.42758	4.85515	7.1572	8.1733	12.6508
4.9417	0.39145	1.80907	3.61815	6.27455	6.63225	13.1944
4.95	0.2916	1.29745	2.5949	5.3088	4.9581	12.0982
4.9583	0.2086	0.9298	1.8596	4.32445	3.50405	10.2807
4.9667	0.15145	0.68555	1.3711	3.35265	2.46275	8.1687
4.975	0.1131	0.534	1.068	2.51365	1.79345	6.05195
4.9833	0.0853	0.438875	0.87775	1.8627	1.3701	4.299
4.9917	0.07005	0.38215	0.7643	1.39725	1.0947	3.0465
5	0.0633	0.34705	0.6941	1.09245	0.9126	2.2303
5.0083	0.067	0.3279	0.6558	0.89195	0.7837	1.7297
5.0167	0.0803	0.319	0.638	0.7581	0.6904	1.4161
5.025	0.0868	0.309375	0.61875	0.66095	0.62385	1.215
5.0333	0.10825	0.306975	0.61395	0.60515	0.58715	1.04895
5.0417	0.10555	0.30155	0.6031	0.57015	0.54545	0.95975
5.05	0.11175	0.309975	0.61995	0.5707	0.5271	0.9122
5.0583	0.11185	0.325525	0.65105	0.5699	0.5257	0.88135
5.0667	0.10425	0.33865	0.6773	0.5581	0.5278	0.883
5.075	0.11695	0.349375	0.69875	0.5645	0.55125	0.9109
5.0833	0.1307	0.362525	0.72505	0.5856	0.5807	0.9414
5.0917	0.15545	0.383425	0.76685	0.62115	0.6151	0.95835
5.1	0.16365	0.398625	0.79725	0.6455	0.64885	0.9701
5.1083	0.1797	0.4121	0.8242	0.6718	0.6824	0.9982
5.1167	0.2083	0.422325	0.84465	0.69195	0.7019	1.0332
5.125	0.25175	0.427575	0.85515	0.7117	0.7176	1.0684
5.1333	0.28945	0.425125	0.85025	0.7225	0.7258	1.09605
5.1417	0.32315	0.417625	0.83525	0.72515	0.7445	1.11835
5.15	0.3448	0.404	0.808	0.71825	0.7596	1.1236
5.1583	0.3526	0.381625	0.76325	0.6945	0.75535	1.11195
5.1667	0.36885	0.36395	0.7279	0.67315	0.7458	1.1032
5.175	0.3575	0.33225	0.6645	0.62395	0.7074	1.063
5.1833	0.3443	0.29895	0.5979	0.57455	0.6903	1.0266
5.1917	0.3322	0.268875	0.53775	0.52785	0.6807	0.98665
5.2	0.30205	0.23885	0.4777	0.47635	0.6713	0.9258
5.2083	0.26135	0.209825	0.41965	0.4311	0.66045	0.8633
5.2167	0.2189	0.1863	0.3726	0.3862	0.64815	0.80275
5.225	0.15995	0.161625	0.32325	0.34465	0.626	0.7383
5.2333	0.1109	0.14535	0.2907	0.30575	0.60235	0.67535
5.2417	0.0606	0.1316	0.2632	0.2754	0.5766	0.62345
5.25	0.0273	0.12815	0.2563	0.26495	0.557	0.59125
5.2583	0.00765	0.1337	0.2674	0.2699	0.5422	0.56375
5.2667	-0.0094	0.13555	0.2711	0.27695	0.5171	0.54345
5.275	-0.01305	0.1446	0.2892	0.28815	0.4845	0.53475
5.2833	-0.017	0.15265	0.3053	0.2999	0.45315	0.52795
5.2917	-0.01345	0.164175	0.32835	0.31195	0.41565	0.5334
5.3	-0.0022	0.1697	0.3394	0.3099	0.37925	0.53825
5.3083	0.0137	0.173425	0.34685	0.31475	0.34635	0.5551
5.3167	0.0239	0.173275	0.34655	0.30535	0.3214	0.5625
5.325	0.0316	0.1701	0.3402	0.3104	0.2974	0.57245
5.3333	0.0322	0.1736	0.3472	0.3155	0.27665	0.5746
5.3417	0.0276	0.182275	0.36455	0.32615	0.2736	0.57705
5.35	0.0207	0.1889	0.3778	0.3243	0.26895	0.59865
5.3583	0.0242	0.188625	0.37725	0.32465	0.2831	0.6282
5.3667	0.03745	0.191525	0.38305	0.3413	0.30335	0.65605
5.375	0.0508	0.20145	0.4029	0.35845	0.3225	0.6593
5.3833	0.05885	0.21135	0.4227	0.383	0.34645	0.66005
5.3917	0.06845	0.22395	0.4479	0.40145	0.36555	0.66355
5.4	0.0897	0.23255	0.4651	0.4182	0.38525	0.6823
5.4083	0.12035	0.2439	0.4878	0.4315	0.3929	0.70005
5.4167	0.14835	0.249525	0.49905	0.4369	0.3945	0.71595
5.425	0.17075	0.2529	0.5058	0.4376	0.4042	0.7251
5.4333	0.1847	0.250775	0.50155	0.4266	0.42165	0.72965
5.4417	0.1913	0.246775	0.49355	0.4105	0.4307	0.729
5.45	0.1908	0.2359	0.4718	0.38035	0.4205	0.72205
5.4583	0.17765	0.2233	0.4466	0.34365	0.4098	0.7079
5.4667	0.16875	0.206025	0.41205	0.30175	0.4184	0.69495
5.475	0.13995	0.18405	0.3681	0.2539	0.4332	0.66875
5.4833	0.1113	0.1646	0.3292	0.21735	0.4535	0.6468
5.4917	0.07315	0.14805	0.2961	0.1842	0.4726	0.61305
5.5	0.0434	0.137	0.274	0.16145	0.491	0.58505
5.5083	-0.0036	0.125325	0.25065	0.1356	0.498	0.54675
5.5167	-0.0493	0.1106	0.2212	0.11735	0.50065	0.5049
5.525	-0.08365	0.10955	0.2191	0.11995	0.49745	0.4772
5.5333	-0.10495	0.11565	0.2313	0.1289	0.5028	0.46775
5.5417	-0.11075	0.1255	0.251	0.15415	0.5053	0.46955
5.55	-0.1055	0.13895	0.2779	0.1871	0.4987	0.48155
5.5583	-0.10385	0.1534	0.3068	0.21035	0.47725	0.49485
5.5667	-0.0954	0.169925	0.33985	0.2378	0.45675	0.5161
5.575	-0.08435	0.182125	0.36425	0.25695	0.43275	0.55195
5.5833	-0.06565	0.18625	0.3725	0.26505	0.40915	0.5896
5.5917	-0.049	0.189975	0.37995	0.26125	0.3854	0.62295
5.6	-0.037	0.18405	0.3681	0.25305	0.36525	0.6566
5.6083	-0.02175	0.183425	0.36685	0.26325	0.35965	0.67665
5.6167	-0.02345	0.1792	0.3584	0.27575	0.356	0.6907
5.625	-0.02655	0.185325	0.37065	0.29245	0.35985	0.7051
5.6333	-0.0366	0.188525	0.37705	0.30015	0.37015	0.7185
5.6417	-0.0344	0.1854	0.3708	0.3127	0.38455	0.7429
5.65	-0.0268	0.1828	0.3656	0.3396	0.40205	0.7644
5.6583	-0.0144	0.187175	0.37435	0.37625	0.42195	0.7671
5.6667	-0.00795	0.195575	0.39115	0.4063	0.4264	0.75835
5.675	0.00805	0.20445	0.4089	0.43445	0.4318	0.75845
5.6833	0.033	0.2105	0.421	0.4565	0.42945	0.76875
5.6917	0.0679	0.213575	0.42715	0.47115	0.41495	0.78285
5.7	0.09765	0.214125	0.42825	0.47315	0.38945	0.78585
5.7083	0.1284	0.21515	0.4303	0.47635	0.37765	0.79335
5.7167	0.1389	0.2042	0.4084	0.45475	0.36925	0.7864
5.725	0.14335	0.193175	0.38635	0.4215	0.35525	0.7704
5.7333	0.1377	0.1768	0.3536	0.3808	0.32765	0.74495
5.7417	0.12435	0.157425	0.31485	0.3336	0.31005	0.71205
5.75	0.10095	0.1361	0.2722	0.27815	0.2989	0.6716
5.7583	0.0805	0.119075	0.23815	0.2413	0.31885	0.63025
5.7667	0.0467	0.102575	0.20515	0.1939	0.3278	0.573
5.775	0.01965	0.088375	0.17675	0.1688	0.34685	0.5261
5.7833	-0.02255	0.077675	0.15535	0.1425	0.35855	0.47345
5.7917	-0.06065	0.06955	0.1391	0.11755	0.36555	0.42735
5.8	-0.09675	0.0612	0.1224	0.0922	0.3634	0.38715
5.8083	-0.1284	0.057925	0.11585	0.07405	0.36095	0.35695
5.8167	-0.14045	0.061575	0.12315	0.0804	0.35675	0.35775
5.825	-0.14445	0.069225	0.13845	0.0886	0.35315	0.3642
5.8333	-0.1487	0.075175	0.15035	0.0907	0.3388	0.375
5.8417	-0.14985	0.083775	0.16755	0.09975	0.32475	0.3882
5.85	-0.13945	0.09225	0.1845	0.1083	0.30865	0.40745
5.8583	-0.1315	0.099375	0.19875	0.1096	0.28915	0.4309
5.8667	-0.12425	0.100925	0.20185	0.0967	0.27775	0.442
5.875	-0.11195	0.09925	0.1985	0.0892	0.2681	0.4561
5.8833	-0.10335	0.095625	0.19125	0.07875	0.26155	0.45835
5.8917	-0.10055	0.09175	0.1835	0.07075	0.2562	0.4534
5.9	-0.1105	0.088525	0.17705	0.0835	0.2428	0.4429
5.9083	-0.1244	0.0955	0.191	0.0926	0.2466	0.4271
5.9167	-0.12635	0.103075	0.20615	0.10855	0.2475	0.43275
5.925	-0.12655	0.110175	0.22035	0.13195	0.2591	0.45645
5.9333	-0.1132	0.119825	0.23965	0.1721	0.2759	0.48315
5.9417	-0.09415	0.1321	0.2642	0.21395	0.2866	0.50975
5.95	-0.0633	0.151325	0.30265	0.257	0.3063	0.5369
5.9583	-0.04755	0.164275	0.32855	0.2868	0.30275	0.56825
5.9667	-0.01905	0.1709	0.3418	0.31265	0.298	0.61
5.975	0.0261	0.18125	0.3625	0.3407	0.29775	0.6514
5.9833	0.05215	0.183075	0.36615	0.35345	0.2771	0.6771
5.9917	0.07165	0.18465	0.3693	0.36425	0.2731	0.6965
6	0.0857	0.183625	0.36725	0.36375	0.2773	0.70525
6.0083	0.09235	0.17585	0.3517	0.35645	0.28555	0.7027
6.0167	0.09105	0.163875	0.32775	0.33725	0.2831	0.6875
6.025	0.0875	0.1498	0.2996	0.31355	0.27745	0.67225
6.0333	0.07425	0.13255	0.2651	0.28335	0.2919	0.653
6.0417	0.0561	0.11235	0.2247	0.2471	0.30265	0.6328
6.05	0.0277	0.0913	0.1826	0.21	0.3154	0.61015
6.0583	-0.00235	0.071075	0.14215	0.1764	0.32435	0.5771
6.0667	-0.02975	0.0535	0.107	0.1512	0.34145	0.55055
6.075	-0.06695	0.039525	0.07905	0.12795	0.34995	0.51785
6.0833	-0.1076	0.0248	0.0496	0.10365	0.34125	0.4768
6.0917	-0.14415	0.00945	0.0189	0.08155	0.33895	0.4451
6.1	-0.1639	0.0043	0.0086	0.07715	0.3315	0.4114
6.1083	-0.1799	0.0054	0.0108	0.0747	0.32365	0.3867
6.1167	-0.1859	0.00715	0.0143	0.08725	0.30595	0.36315
6.125	-0.1872	0.014975	0.02995	0.09665	0.2813	0.34325
6.1333	-0.19125	0.01585	0.0317	0.099	0.2353	0.3178
6.1417	-0.1826	0.022825	0.04565	0.0977	0.2086	0.31505
6.15	-0.17485	0.021275	0.04255	0.0851	0.1613	0.3062
6.1583	-0.16625	0.021575	0.04315	0.0787	0.12175	0.30245
6.1667	-0.1598	0.018475	0.03695	0.05935	0.08875	0.2924
6.175	-0.15585	0.013375	0.02675	0.0475	0.06335	0.28525
6.1833	-0.15835	0.01085	0.0217	0.0501	0.03775	0.2699
6.1917	-0.1635	0.0181	0.0362	0.0667	0.02895	0.2625
6.2	-0.1734	0.028375	0.05675	0.0775	0.0247	0.26685
6.2083	-0.1711	0.03765	0.0753	0.09515	0.03745	0.2887
6.2167	-0.14615	0.051875	0.10375	0.1318	0.0558	0.3236
6.225	-0.12885	0.069825	0.13965	0.17645	0.07485	0.34185
6.2333	-0.10605	0.09375	0.1875	0.21385	0.0923	0.3565
6.2417	-0.0813	0.111625	0.22325	0.24035	0.10355	0.37455
6.25	-0.057	0.12565	0.2513	0.25865	0.1036	0.4038
6.2583	-0.0115	0.1379	0.2758	0.27365	0.10885	0.44275
6.2667	0.01765	0.14005	0.2801	0.27115	0.0988	0.46825
6.275	0.0349	0.1389	0.2778	0.25725	0.09595	0.5034
6.2833	0.04105	0.129275	0.25855	0.2315	0.10035	0.5231
6.2917	0.043	0.118875	0.23775	0.19615	0.11475	0.5336
6.3	0.04025	0.10145	0.2029	0.1553	0.1243	0.53805
6.3083	0.0268	0.0862	0.1724	0.1198	0.1395	0.53215
6.3167	0.0088	0.065725	0.13145	0.07705	0.1653	0.51185
6.325	-0.01035	0.049025	0.09805	0.0467	0.2107	0.48675
6.3333	-0.04235	0.030275	0.06055	0.01665	0.24845	0.4481
6.3417	-0.0748	0.0191	0.0382	-0.00675	0.2746	0.4068
6.35	-0.09475	0.01145	0.0229	-0.0105	0.30815	0.369
6.3583	-0.1275	0.0052	0.0104	-0.02185	0.31895	0.3297
6.3667	-0.16765	-0.007425	-0.01485	-0.04105	0.30685	0.28285
6.375	-0.19405	-0.012725	-0.02545	-0.0442	0.2911	0.2504
6.3833	-0.22215	-0.01605	-0.0321	-0.0501	0.2645	0.2281
6.3917	-0.22605	-0.01225	-0.0245	-0.02975	0.2468	0.23035
6.4	-0.22755	-0.00355	-0.0071	-0.0151	0.2233	0.23715
6.4083	-0.22985	0.002875	0.00575	0.00095	0.19395	0.2351
6.4167	-0.225	0.01345	0.0269	0.0212	0.15815	0.24275
6.425	-0.2137	0.023575	0.04715	0.04225	0.12455	0.2584
6.4333	-0.202	0.0278	0.0556	0.0476	0.09805	0.26465
6.4417	-0.1945	0.030125	0.06025	0.0481	0.06955	0.27215
6.45	-0.1764	0.03065	0.0613	0.0504	0.0519	0.27835
6.4583	-0.17095	0.03275	0.0655	0.05765	0.0389	0.2845
6.4667	-0.1667	0.03265	0.0653	0.06755	0.03135	0.2858
6.475	-0.17175	0.037225	0.07445	0.0794	0.0275	0.28905
6.4833	-0.1642	0.050725	0.10145	0.10455	0.04635	0.323
6.4917	-0.1684	0.052775	0.10555	0.11275	0.04715	0.3649
6.5	-0.15385	0.05955	0.1191	0.13565	0.07195	0.41925
6.5083	-0.13265	0.068625	0.13725	0.16135	0.09395	0.4571
6.5167	-0.1147	0.0824	0.1648	0.18505	0.1174	0.4814
6.525	-0.10405	0.088325	0.17665	0.1943	0.1207	0.49685
6.5333	-0.08035	0.098425	0.19685	0.2091	0.14395	0.516
6.5417	-0.0614	0.10125	0.2025	0.21285	0.13945	0.51765
6.55	-0.0461	0.100225	0.20045	0.2035	0.126	0.5051
6.5583	-0.02975	0.099225	0.19845	0.1957	0.12365	0.49685
6.5667	-0.0293	0.08965	0.1793	0.1731	0.12505	0.4777
6.575	-0.01985	0.084425	0.16885	0.1493	0.1359	0.4734
6.5833	-0.02275	0.070375	0.14075	0.1172	0.13255	0.4516
6.5917	-0.03015	0.058	0.116	0.0829	0.1285	0.43455
6.6	-0.04745	0.0447	0.0894	0.0594	0.1331	0.4168
6.6083	-0.05605	0.03595	0.0719	0.0468	0.1605	0.40515
6.6167	-0.0701	0.03235	0.0647	0.0396	0.18765	0.38495
6.625	-0.0905	0.0259	0.0518	0.0313	0.21205	0.35745
6.6333	-0.11905	0.0244	0.0488	0.02625	0.23025	0.33
6.6417	-0.1377	0.024475	0.04895	0.02675	0.2508	0.3111
6.65	-0.15735	0.023975	0.04795	0.0248	0.26285	0.29485
6.6583	-0.1856	0.022375	0.04475	0.02015	0.2594	0.28115
6.6667	-0.2061	0.0223	0.0446	0.0136	0.2451	0.27975
6.675	-0.21435	0.0301	0.0602	0.0203	0.2372	0.29865
6.6833	-0.2171	0.041775	0.08355	0.0404	0.2292	0.33035
6.6917	-0.23455	0.04845	0.0969	0.0409	0.2154	0.34175
6.7	-0.2303	0.063325	0.12665	0.0659	0.21225	0.37195
6.7083	-0.22835	0.075425	0.15085	0.07785	0.21105	0.3906
6.7167	-0.21685	0.090575	0.18115	0.1	0.229	0.4149
6.725	-0.2128	0.101925	0.20385	0.117	0.2385	0.4282
6.7333	-0.2113	0.11375	0.2275	0.13125	0.2562	0.43625
6.7417	-0.2026	0.1262	0.2524	0.1652	0.27675	0.45065
6.75	-0.20545	0.138575	0.27715	0.20905	0.29515	0.4516
6.7583	-0.206	0.160275	0.32055	0.2689	0.31635	0.46515
6.7667	-0.20905	0.1853	0.3706	0.331	0.3391	0.48895
6.775	-0.21105	0.20555	0.4111	0.38	0.35835	0.5394
6.7833	-0.1956	0.222225	0.44445	0.44	0.38215	0.60595
6.7917	-0.16905	0.242425	0.48485	0.4959	0.4046	0.67045
6.8	-0.14935	0.25385	0.5077	0.52815	0.4096	0.7074
6.8083	-0.12405	0.26685	0.5337	0.55655	0.41615	0.7523
6.8167	-0.0972	0.26635	0.5327	0.5627	0.40145	0.78475
6.825	-0.0651	0.263325	0.52665	0.5599	0.38975	0.8026
6.8333	-0.0373	0.257125	0.51425	0.54215	0.3729	0.82605
6.8417	-0.02015	0.2445	0.489	0.5093	0.3502	0.83375
6.85	-0.011	0.2286	0.4572	0.46815	0.3537	0.8479
6.8583	-0.00135	0.2131	0.4262	0.42525	0.37085	0.868
6.8667	-0.0001	0.19155	0.3831	0.37795	0.37915	0.8682
6.875	-0.01135	0.17285	0.3457	0.3282	0.39095	0.863
6.8833	-0.02795	0.152	0.304	0.29115	0.4154	0.8385
6.8917	-0.0406	0.140275	0.28055	0.2699	0.45925	0.81915
6.9	-0.0685	0.12375	0.2475	0.23835	0.487	0.7675
6.9083	-0.0954	0.11215	0.2243	0.2212	0.50755	0.7172
6.9167	-0.11515	0.105675	0.21135	0.212	0.52685	0.671
6.925	-0.144	0.099425	0.19885	0.20145	0.5271	0.62065
6.9333	-0.18225	0.084425	0.16885	0.17835	0.50155	0.56235
6.9417	-0.22045	0.075575	0.15115	0.17135	0.4685	0.51635
6.95	-0.2496	0.07305	0.1461	0.17025	0.4249	0.48335
6.9583	-0.26425	0.0759	0.1518	0.18375	0.38815	0.4653
6.9667	-0.26345	0.085625	0.17125	0.203	0.35175	0.46705
6.975	-0.26495	0.096575	0.19315	0.224	0.31215	0.46545
6.9833	-0.2589	0.10505	0.2101	0.2332	0.27125	0.4591
6.9917	-0.24195	0.107775	0.21555	0.24015	0.24445	0.4696
7	-0.2163	0.111075	0.22215	0.2366	0.22635	0.48415
7.0083	-0.1971	0.11305	0.2261	0.23115	0.21325	0.5064
7.0167	-0.1886	0.10455	0.2091	0.20905	0.19465	0.5216
7.025	-0.18065	0.0986	0.1972	0.1975	0.18925	0.5516
7.0333	-0.18905	0.08985	0.1797	0.19655	0.1852	0.57
7.0417	-0.1904	0.095925	0.19185	0.21435	0.19575	0.5982
7.05	-0.2098	0.1049	0.2098	0.232	0.2088	0.6133
7.0583	-0.22945	0.11305	0.2261	0.2366	0.2207	0.632
7.0667	-0.226	0.121925	0.24385	0.2522	0.23375	0.6616
7.075	-0.2071	0.135875	0.27175	0.27935	0.2583	0.68085
7.0833	-0.18525	0.1517	0.3034	0.29315	0.2616	0.6681
7.0917	-0.16405	0.167375	0.33475	0.30835	0.25605	0.6497
7.1	-0.1357	0.186675	0.37335	0.3234	0.2359	0.6412
7.1083	-0.10015	0.2191	0.4382	0.37195	0.21655	0.6411
7.1167	-0.0903	0.25855	0.5171	0.4476	0.19345	0.6395
7.125	-0.0713	0.3062	0.6124	0.55285	0.17605	0.64795
7.1333	-0.0268	0.34905	0.6981	0.65855	0.19225	0.65785
7.1417	0.0277	0.380175	0.76035	0.75955	0.2333	0.66245
7.15	0.10105	0.40165	0.8033	0.83775	0.2817	0.67405
7.1583	0.1527	0.40405	0.8081	0.8662	0.32425	0.6683
7.1667	0.1892	0.398225	0.79645	0.86955	0.3827	0.67295
7.175	0.19325	0.386975	0.77395	0.83875	0.4368	0.6826
7.1833	0.18945	0.37755	0.7551	0.8098	0.49365	0.6976
7.1917	0.16315	0.369225	0.73845	0.7826	0.5447	0.72505
7.2	0.12885	0.3631	0.7262	0.7651	0.6182	0.744
7.2083	0.08905	0.356525	0.71305	0.75125	0.6998	0.7587
7.2167	0.05245	0.348775	0.69755	0.73635	0.79395	0.7586
7.225	0.0367	0.353	0.706	0.73955	0.8884	0.77135
7.2333	0.03785	0.3731	0.7462	0.74445	0.95325	0.8358
7.2417	0.0273	0.413775	0.82755	0.75145	0.98295	0.92985
7.25	-0.0001	0.510275	1.02055	0.7488	0.97315	1.0337
7.2583	-0.01695	0.7332	1.4664	0.7934	0.9555	1.14915
7.2667	-0.0402	1.1732	2.3464	0.9349	0.9253	1.23565
7.275	-0.0451	1.9027	3.8054	1.32425	0.90485	1.3076
7.2833	-0.047	2.87067	5.74135	2.15625	0.8812	1.361
7.2917	-0.02675	3.91352	7.82705	3.63735	0.87335	1.4059
7.3	0.01235	4.77118	9.54235	5.75725	0.869	1.4311
7.3083	0.06815	5.23182	10.4636	8.2096	0.9031	1.4434
7.3167	0.14	5.20897	10.4179	10.5103	1.0242	1.4566
7.325	0.20495	4.76382	9.52765	12.0207	1.3524	1.47185
7.3333	0.23945	3.97978	7.95955	12.2011	2.09625	1.50935
7.3417	0.24195	3.0505	6.101	11.1203	3.51735	1.6537
7.35	0.21695	2.163	4.326	8.86595	5.795	2.07165
7.3583	0.1726	1.5001	3.0002	6.4742	8.8105	3.27895
7.3667	0.11975	1.10775	2.2155	4.6163	11.9689	6.43455
7.375	0.0691	0.923675	1.84735	3.4301	14.4645	13.5165
7.3833	0.043	0.857775	1.71555	2.79935	15.9584	25.7487
7.3917	0.0295	0.862025	1.72405	2.5146	15.8065	40.4687
7.4	0.046	0.931925	1.86385	2.42985	14.349	53.7012
7.4083	0.05965	1.03592	2.07185	2.5459	11.9791	61.6507
7.4167	0.0772	1.16325	2.3265	2.75025	9.35	62.2165
7.425	0.0912	1.27283	2.54565	2.9501	6.8642	55.6812
7.4333	0.1036	1.35528	2.71055	3.1026	4.92845	44.9318
7.4417	0.10015	1.3935	2.787	3.139	3.6029	33.2912
7.45	0.0948	1.38585	2.7717	3.07545	2.88515	23.3139
7.4583	0.0792	1.33892	2.67785	2.94045	2.6218	16.1423
7.4667	0.06455	1.2748	2.5496	2.78185	2.59095	11.6418
7.475	0.05485	1.20875	2.4175	2.63755	2.81565	9.11605
7.4833	0.02855	1.14525	2.2905	2.51595	3.1546	7.9069
7.4917	0.00515	1.09898	2.19795	2.42595	3.54465	7.92355
7.5	-0.04715	1.06177	2.12355	2.34375	3.8489	7.87215
7.5083	-0.10565	1.04497	2.08995	2.28895	4.00635	8.54705
7.5167	-0.1557	1.04415	2.0883	2.2775	4.00485	9.3095
7.525	-0.18425	1.0668	2.1336	2.2943	3.87535	9.8505
7.5333	-0.1992	1.09228	2.18455	2.3479	3.6603	9.9658
7.5417	-0.1996	1.13403	2.26805	2.4368	3.4359	9.61275
7.55	-0.1927	1.1847	2.3694	2.54475	3.22585	8.8927
7.5583	-0.1797	1.25628	2.51255	2.69025	3.0669	8.0164
7.5667	-0.1674	1.35115	2.7023	2.87115	2.95975	7.156
7.575	-0.15555	1.47425	2.9485	3.1056	2.90235	6.4201
7.5833	-0.1447	1.62942	3.25885	3.41165	2.914	5.8667
7.5917	-0.1475	1.80395	3.6079	3.7583	2.9726	5.46255
7.6	-0.15275	1.99035	3.9807	4.1685	3.08635	5.20485
7.6083	-0.17155	2.19082	4.38165	4.5949	3.25735	5.05445
7.6167	-0.18285	2.37945	4.7589	4.9458	3.48915	5.0045
7.625	-0.1916	2.50985	5.0197	5.1489	3.76665	5.0934
7.6333	-0.1878	2.5587	5.1174	5.21085	4.11	5.2993
7.6417	-0.1623	2.5345	5.069	5.12375	4.50195	5.58925
7.65	-0.12685	2.43275	4.8655	4.87795	4.89555	5.8804
7.6583	-0.10855	2.25762	4.51525	4.50255	5.2506	6.2259
7.6667	-0.0818	2.0381	4.0762	4.05985	5.53695	6.63525
7.675	-0.0591	1.80605	3.6121	3.59725	5.72925	7.0523
7.6833	-0.02275	1.58845	3.1769	3.17385	5.8103	7.41725
7.6917	-0.01215	1.3862	2.7724	2.78955	5.7705	7.66685
7.7	0.00585	1.2214	2.4428	2.4714	5.6708	7.8127
7.7083	0.01095	1.08022	2.16045	2.20555	5.4672	7.81145
7.7167	0.00905	0.965525	1.93105	1.98055	5.1547	7.65905
7.725	-0.00215	0.8747	1.7494	1.7936	4.73365	7.3728
7.7333	-0.01875	0.807875	1.61575	1.64165	4.28235	6.98125
7.7417	-0.0445	0.775425	1.55085	1.53655	3.8607	6.52625
7.75	-0.07435	0.780025	1.56005	1.48905	3.4895	6.03455
7.7583	-0.10235	0.83205	1.6641	1.52755	3.1833	5.56165
7.7667	-0.12785	0.9133	1.8266	1.65575	2.92065	5.11475
7.775	-0.14565	1.00675	2.0135	1.8587	2.69875	4.7281
7.7833	-0.16965	1.07577	2.15155	2.0635	2.49225	4.3693
7.7917	-0.20145	1.106	2.212	2.2229	2.3163	4.04025
7.8	-0.24015	1.09652	2.19305	2.3041	2.1875	3.73395
7.8083	-0.24855	1.06135	2.1227	2.31675	2.16235	3.476
7.8167	-0.24875	0.996425	1.99285	2.25585	2.2537	3.275
7.825	-0.25855	0.913025	1.82605	2.1108	2.43475	3.13645
7.8333	-0.2615	0.8245	1.649	1.92785	2.6478	3.1042
7.8417	-0.2493	0.745425	1.49085	1.73865	2.8458	3.22145
7.85	-0.243	0.674725	1.34945	1.54645	2.94135	3.46775
7.8583	-0.23535	0.62235	1.2447	1.3768	2.93	3.78915
7.8667	-0.2355	0.593825	1.18765	1.24235	2.81	4.1067
7.875	-0.24365	0.6224	1.2448	1.1583	2.6007	4.3481
7.8833	-0.244	0.799975	1.59995	1.23645	2.36055	4.46255
7.8917	-0.2572	1.3176	2.6352	1.65645	2.1125	4.4183
7.9	-0.2631	2.4749	4.9498	2.8664	1.8935	4.23455
7.9083	-0.26615	4.3591	8.7182	5.36925	1.708	3.97675
7.9167	-0.2487	6.51692	13.0338	9.3342	1.58605	3.6791
7.925	-0.21145	8.41725	16.8345	13.9029	1.54725	3.36195
7.9333	-0.15895	9.20407	18.4081	17.6725	1.67905	3.0399
7.9417	-0.10745	8.69725	17.3945	19.0308	2.20625	2.77345
7.95	-0.07395	7.203	14.406	17.9327	3.5236	2.61685
7.9583	-0.04335	5.3805	10.761	15.0582	6.1124	2.7136
7.9667	-0.03375	3.793	7.586	11.5411	10.078	3.4049
7.975	-0.03905	2.69203	5.38405	8.43995	14.7658	5.4586
7.9833	-0.04225	2.06542	4.13085	6.21935	19.3318	9.89245
7.9917	-0.0434	1.75347	3.50695	4.8524	22.1478	16.9472
8	-0.0444	1.604	3.208	4.0756	22.4766	25.0747
8.0083	-0.05095	1.50438	3.00875	3.58595	20.23	31.6832
8.0167	-0.06335	1.39463	2.78925	3.1891	16.0372	34.7439
8.025	-0.0724	1.22342	2.44685	2.7908	11.4148	33.4817
8.0333	-0.07545	1.06672	2.13345	2.3442	7.8483	28.6401
8.0417	-0.07925	0.908725	1.81745	1.971	5.6753	22.0505
8.05	-0.0856	0.778725	1.55745	1.6715	4.5939	15.7897
8.0583	-0.10205	0.69825	1.3965	1.4734	4.12115	11.1183
8.0667	-0.12665	0.676675	1.35335	1.3726	3.88695	8.2681
8.075	-0.16875	0.72495	1.4499	1.3836	3.65245	6.83535
8.0833	-0.2184	0.8352	1.6704	1.49945	3.3324	6.23445
8.0917	-0.24435	1.02695	2.0539	1.75925	2.96455	5.99855
8.1	-0.26525	1.266	2.532	2.12265	2.5596	5.8089
8.1083	-0.2712	1.5405	3.081	2.59245	2.1505	5.5223
8.1167	-0.26355	1.8207	3.6414	3.10525	1.898	5.1022
8.125	-0.2556	2.07915	4.1583	3.61115	1.76045	4.59655
8.1333	-0.2447	2.2959	4.5918	4.06475	1.78355	4.0864
8.1417	-0.22875	2.4558	4.9116	4.4223	1.95445	3.6111
8.15	-0.2191	2.56027	5.12055	4.6573	2.2657	3.2246
8.1583	-0.22585	2.6164	5.2328	4.78045	2.7032	2.9474
8.1667	-0.23215	2.63658	5.27315	4.83815	3.22175	2.8336
8.175	-0.2486	2.63468	5.26935	4.8423	3.74785	2.86795
8.1833	-0.25965	2.60185	5.2037	4.8142	4.24265	3.0694
8.1917	-0.2746	2.53865	5.0773	4.7441	4.65235	3.44205
8.2	-0.2704	2.47428	4.94855	4.64465	4.97535	3.9736
8.2083	-0.25815	2.47133	4.94265	4.50855	5.20135	4.5469
8.2167	-0.22915	2.58763	5.17525	4.39685	5.35565	5.0439
8.225	-0.1978	2.77183	5.54365	4.39125	5.44115	5.43215
8.2333	-0.17625	2.92008	5.84015	4.5997	5.454	5.7024
8.2417	-0.13655	2.95835	5.9167	5.02205	5.415	5.90335
8.25	-0.0993	2.85925	5.7185	5.4958	5.31475	6.03665
8.2583	-0.0607	2.65817	5.31635	5.8048	5.1894	6.121
8.2667	-0.0358	2.4157	4.8314	5.8031	5.15345	6.14935
8.275	-0.01575	2.17735	4.3547	5.4899	5.31135	6.1101
8.2833	-0.0104	1.96182	3.92365	4.9835	5.7072	6.07255
8.2917	-0.01615	1.76533	3.53065	4.40925	6.20685	6.18415
8.3	-0.029	1.5845	3.169	3.86595	6.64555	6.60105
8.3083	-0.05595	1.42132	2.84265	3.3783	6.80495	7.33625
8.3167	-0.0907	1.27585	2.5517	2.9609	6.58765	8.18795
8.325	-0.13235	1.14965	2.2993	2.6168	6.08415	8.82405
8.3333	-0.16335	1.05515	2.1103	2.3357	5.4874	8.9808
8.3417	-0.2005	0.9825	1.965	2.1091	4.9056	8.603
8.35	-0.2303	0.93955	1.8791	1.9464	4.39245	7.86215
8.3583	-0.269	0.906825	1.81365	1.81285	3.9261	6.9892
8.3667	-0.2942	0.899225	1.79845	1.73045	3.5021	6.1808
8.375	-0.30595	0.907425	1.81485	1.686	3.13045	5.49175
8.3833	-0.29935	0.919825	1.83965	1.6918	2.8131	4.91745
8.3917	-0.2918	0.9249	1.8498	1.72645	2.55275	4.4181
8.4	-0.2857	0.913325	1.82665	1.7763	2.3542	3.9728
8.4083	-0.2721	0.889725	1.77945	1.81965	2.2306	3.58875
8.4167	-0.2653	0.856975	1.71395	1.833	2.1739	3.26135
8.425	-0.268	0.8095	1.619	1.7992	2.16525	2.99315
8.4333	-0.2757	0.765575	1.53115	1.72805	2.19515	2.78905
8.4417	-0.2824	0.720475	1.44095	1.6354	2.2321	2.6591
8.45	-0.2921	0.677375	1.35475	1.55295	2.2484	2.6123
8.4583	-0.3108	0.6408	1.2816	1.4896	2.2163	2.6332
8.4667	-0.32165	0.61735	1.2347	1.436	2.1617	2.71665
8.475	-0.3409	0.591875	1.18375	1.3576	2.0684	2.82535
8.4833	-0.3342	0.568175	1.13635	1.28715	1.97645	2.95705
8.4917	-0.3217	0.543725	1.08745	1.2196	1.8874	3.0209
8.5	-0.2873	0.524525	1.04905	1.1529	1.7995	2.99745
8.5083	-0.25545	0.51275	1.0255	1.10535	1.7022	2.8966
8.5167	-0.23365	0.5013	1.0026	1.05395	1.60085	2.7701
8.525	-0.199	0.495325	0.99065	1.02415	1.49615	2.64535
8.5333	-0.16815	0.500475	1.00095	0.99745	1.39895	2.5081
8.5417	-0.14005	0.516825	1.03365	0.99235	1.31115	2.36455
8.55	-0.11575	0.5422	1.0844	1.00485	1.2541	2.21375
8.5583	-0.1063	0.5613	1.1226	1.02745	1.21825	2.0074
8.5667	-0.0966	0.571275	1.14255	1.07195	1.20915	1.8647
8.575	-0.1016	0.56435	1.1287	1.11695	1.1964	1.73905
8.5833	-0.11435	0.538925	1.07785	1.1334	1.1916	1.6385
8.5917	-0.1269	0.502675	1.00535	1.1183	1.2382	1.5639
8.6	-0.15555	0.4559	0.9118	1.05785	1.30305	1.5106
8.6083	-0.1839	0.4148	0.8296	0.976	1.38785	1.49635
8.6167	-0.2129	0.375075	0.75015	0.88575	1.46045	1.5249
8.625	-0.22995	0.345025	0.69005	0.8072	1.50325	1.59625
8.6333	-0.2581	0.314825	0.62965	0.72875	1.48595	1.6937
8.6417	-0.29965	0.28335	0.5667	0.6556	1.4109	1.7697
8.65	-0.32315	0.2631	0.5262	0.6056	1.31055	1.8162
8.6583	-0.336	0.251725	0.50345	0.5685	1.20095	1.81375
8.6667	-0.347	0.2457	0.4914	0.54665	1.09625	1.7479
8.675	-0.34325	0.24615	0.4923	0.5335	1.0085	1.6577
8.6833	-0.33955	0.247575	0.49515	0.53135	0.92545	1.54875
8.6917	-0.32605	0.254	0.508	0.5358	0.86095	1.4454
8.7	-0.32435	0.254675	0.50935	0.53365	0.7958	1.35455
8.7083	-0.31505	0.256275	0.51255	0.54035	0.7639	1.28195
8.7167	-0.3214	0.248975	0.49795	0.53355	0.73545	1.2129
8.725	-0.32975	0.238225	0.47645	0.5202	0.7158	1.1564
8.7333	-0.34115	0.224675	0.44935	0.51495	0.70835	1.107
8.7417	-0.3481	0.221725	0.44345	0.52775	0.7126	1.08275
8.75	-0.3606	0.2282	0.4564	0.55075	0.7161	1.0694
8.7583	-0.35855	0.2443	0.4886	0.56505	0.72475	1.08885
8.7667	-0.359	0.251925	0.50385	0.57485	0.71225	1.1394
8.775	-0.329	0.264575	0.52915	0.59735	0.703	1.21225
8.7833	-0.28965	0.279975	0.55995	0.61625	0.7017	1.2655
8.7917	-0.24855	0.2907	0.5814	0.62635	0.68595	1.28215
8.8	-0.2125	0.294175	0.58835	0.63815	0.67555	1.28235
8.8083	-0.1821	0.2953	0.5906	0.6352	0.66445	1.2689
8.8167	-0.15435	0.298725	0.59745	0.64115	0.65835	1.241
8.825	-0.13545	0.301325	0.60265	0.64035	0.65235	1.2151
8.8333	-0.1294	0.3002	0.6004	0.63265	0.65945	1.20235
8.8417	-0.12375	0.29895	0.5979	0.6221	0.70355	1.19305
8.85	-0.119	0.296575	0.59315	0.61435	0.7456	1.1896
8.8583	-0.1259	0.28665	0.5733	0.5997	0.7764	1.1794
8.8667	-0.13795	0.278375	0.55675	0.5852	0.79865	1.17655
8.875	-0.1543	0.2689	0.5378	0.5642	0.81395	1.1635
8.8833	-0.17355	0.259525	0.51905	0.5454	0.8311	1.1572
8.8917	-0.1865	0.25285	0.5057	0.5307	0.83785	1.14285
8.9	-0.21215	0.24765	0.4953	0.51995	0.8344	1.1183
8.9083	-0.2386	0.24975	0.4995	0.52195	0.8426	1.08895
8.9167	-0.25925	0.256475	0.51295	0.5354	0.8322	1.0607
8.925	-0.28665	0.2642	0.5284	0.5575	0.81025	1.028
8.9333	-0.3161	0.272825	0.54565	0.57765	0.78195	1.00035
8.9417	-0.3363	0.285725	0.57145	0.60605	0.76265	0.98665
8.95	-0.3357	0.304475	0.60895	0.64385	0.7702	0.99155
8.9583	-0.33995	0.320075	0.64015	0.6874	0.77965	0.9917
8.9667	-0.34015	0.335875	0.67175	0.71585	0.81105	1.0047
8.975	-0.328	0.349425	0.69885	0.7554	0.84585	1.0341
8.9833	-0.33065	0.356375	0.71275	0.76505	0.88135	1.0659
8.9917	-0.32605	0.35275	0.7055	0.77	0.91505	1.11935
9	-0.3298	0.339025	0.67805	0.7598	0.9406	1.18015
9.0083	-0.34265	0.318225	0.63645	0.73005	0.962	1.23835
9.0167	-0.3593	0.29365	0.5873	0.6939	0.97585	1.29175
9.025	-0.372	0.272025	0.54405	0.6856	0.98485	1.3439
9.0333	-0.3776	0.27235	0.5447	0.6924	0.9863	1.3998
9.0417	-0.39015	0.2679	0.5358	0.67315	0.96225	1.4498
9.05	-0.38905	0.274075	0.54815	0.66655	0.92905	1.5415
9.0583	-0.3712	0.2799	0.5598	0.65175	0.8852	1.63195
9.0667	-0.32985	0.289825	0.57965	0.65745	0.84185	1.69385
9.075	-0.28855	0.3036	0.6072	0.6714	0.795	1.70615
9.0833	-0.25645	0.31265	0.6253	0.682	0.7507	1.6827
9.0917	-0.22515	0.32065	0.6413	0.6994	0.7197	1.62705
9.1	-0.1906	0.3273	0.6546	0.70585	0.6982	1.5625
9.1083	-0.16125	0.332975	0.66595	0.71865	0.6941	1.50065
9.1167	-0.14865	0.328775	0.65755	0.7109	0.7062	1.44695
9.125	-0.139	0.323175	0.64635	0.69515	0.7495	1.4167
9.1333	-0.13145	0.31215	0.6243	0.67215	0.80685	1.402
9.1417	-0.1367	0.298525	0.59705	0.6396	0.8415	1.3857
9.15	-0.1421	0.283975	0.56795	0.6088	0.86365	1.37115
9.1583	-0.16095	0.267025	0.53405	0.5711	0.87225	1.3541
9.1667	-0.1768	0.2501	0.5002	0.5412	0.8781	1.32485
9.175	-0.1949	0.23655	0.4731	0.5119	0.87	1.293
9.1833	-0.2193	0.222525	0.44505	0.48955	0.84595	1.2536
9.1917	-0.25345	0.209525	0.41905	0.46705	0.82405	1.20465
9.2	-0.27865	0.201225	0.40245	0.45605	0.8005	1.1577
9.2083	-0.30445	0.190875	0.38175	0.43995	0.7702	1.10645
9.2167	-0.3374	0.18095	0.3619	0.42335	0.73725	1.05035
9.225	-0.3554	0.174125	0.34825	0.42115	0.7093	1.0148
9.2333	-0.3579	0.170725	0.34145	0.4137	0.6898	0.9836
9.2417	-0.35685	0.168625	0.33725	0.4092	0.6756	0.97255
9.25	-0.359	0.1665	0.333	0.40365	0.6592	0.95485
9.2583	-0.35305	0.1613	0.3226	0.3927	0.64265	0.9457
9.2667	-0.34915	0.1556	0.3112	0.3762	0.6222	0.939
9.275	-0.3469	0.147125	0.29425	0.35695	0.6007	0.93195
9.2833	-0.3587	0.136225	0.27245	0.33475	0.5694	0.91065
9.2917	-0.3644	0.12855	0.2571	0.31995	0.5397	0.89285
9.3	-0.3691	0.124575	0.24915	0.32815	0.5166	0.8742
9.3083	-0.3789	0.124175	0.24835	0.3503	0.49315	0.85585
9.3167	-0.39265	0.1413	0.2826	0.3918	0.4742	0.8399
9.325	-0.3965	0.164625	0.32925	0.44	0.4612	0.8485
9.3333	-0.3916	0.185925	0.37185	0.47045	0.45225	0.8871
9.3417	-0.3685	0.20185	0.4037	0.50015	0.4554	0.94515
9.35	-0.33335	0.2191	0.4382	0.5281	0.46015	0.99685
9.3583	-0.29745	0.234225	0.46845	0.5562	0.4692	1.03045
9.3667	-0.26135	0.243525	0.48705	0.56455	0.48075	1.05305
9.375	-0.23275	0.2453	0.4906	0.5672	0.48925	1.0785
9.3833	-0.1989	0.247525	0.49505	0.57105	0.50845	1.09765
9.3917	-0.1782	0.24755	0.4951	0.5657	0.526	1.1108
9.4	-0.16645	0.245075	0.49015	0.5509	0.55025	1.11855
9.4083	-0.1605	0.2401	0.4802	0.53265	0.5977	1.12395
9.4167	-0.15295	0.2325	0.465	0.512	0.6519	1.12715
9.425	-0.1504	0.224925	0.44985	0.49805	0.68745	1.1244
9.4333	-0.1551	0.2184	0.4368	0.47555	0.6914	1.10315
9.4417	-0.16775	0.20635	0.4127	0.45405	0.69375	1.0855
9.45	-0.1898	0.194475	0.38895	0.4375	0.6882	1.06145
9.4583	-0.2162	0.188	0.376	0.41835	0.6819	1.03795
9.4667	-0.2346	0.1775	0.355	0.40795	0.6776	1.0139
9.475	-0.2586	0.170575	0.34115	0.39815	0.6726	0.98295
9.4833	-0.2886	0.16335	0.3267	0.3894	0.67855	0.95665
9.4917	-0.31635	0.1533	0.3066	0.36875	0.6669	0.9275
9.5	-0.3466	0.142725	0.28545	0.36185	0.6544	0.9035
9.5083	-0.3753	0.133525	0.26705	0.33835	0.6311	0.88095
9.5167	-0.3826	0.134075	0.26815	0.3367	0.628	0.87845
9.525	-0.3728	0.138775	0.27755	0.35105	0.62645	0.8826
9.5333	-0.3747	0.141225	0.28245	0.3524	0.6078	0.874
9.5417	-0.37325	0.14605	0.2921	0.3554	0.5892	0.8598
9.55	-0.3617	0.15225	0.3045	0.36845	0.56975	0.85285
9.5583	-0.36845	0.150675	0.30135	0.36315	0.5352	0.83805
9.5667	-0.37365	0.146825	0.29365	0.35595	0.499	0.8293
9.575	-0.37815	0.148025	0.29605	0.35985	0.47685	0.82655
9.5833	-0.3872	0.148425	0.29685	0.365	0.4564	0.82865
9.5917	-0.39855	0.151275	0.30255	0.4015	0.44025	0.82855
9.6	-0.39655	0.1714	0.3428	0.4572	0.4531	0.84395
9.6083	-0.4089	0.19045	0.3809	0.4973	0.4578	0.8605
9.6167	-0.40865	0.206575	0.41315	0.52165	0.46285	0.90545
9.625	-0.3853	0.221325	0.44265	0.54375	0.4913	0.9756
9.6333	-0.3447	0.232425	0.46485	0.562	0.51535	1.04
9.6417	-0.3058	0.240525	0.48105	0.57055	0.53845	1.0802
9.65	-0.2663	0.25205	0.5041	0.5863	0.5618	1.12065
9.6583	-0.2339	0.261575	0.52315	0.5977	0.5786	1.14635
9.6667	-0.19785	0.2729	0.5458	0.6239	0.58895	1.1628
9.675	-0.16985	0.284075	0.56815	0.63615	0.6057	1.1684
9.6833	-0.1611	0.287425	0.57485	0.63775	0.6112	1.1591
9.6917	-0.1467	0.29365	0.5873	0.6466	0.64505	1.1685
9.7	-0.13825	0.29295	0.5859	0.6401	0.68835	1.1726
9.7083	-0.13975	0.288125	0.57625	0.6362	0.72145	1.17685
9.7167	-0.1525	0.2812	0.5624	0.6202	0.7393	1.17635
9.725	-0.16575	0.27005	0.5401	0.59925	0.7568	1.1709
9.7333	-0.1813	0.265575	0.53115	0.5816	0.7804	1.1699
9.7417	-0.20965	0.2604	0.5208	0.56905	0.80435	1.1674
9.75	-0.2268	0.27715	0.5543	0.57445	0.81375	1.16535
9.7583	-0.24965	0.327925	0.65585	0.61885	0.8321	1.164
9.7667	-0.27995	0.4549	0.9098	0.74075	0.83835	1.15175
9.775	-0.30805	0.745425	1.49085	1.0349	0.83825	1.1237
9.7833	-0.32515	1.3575	2.715	1.6985	0.8426	1.0956
9.7917	-0.3257	2.5918	5.1836	3.08135	0.8652	1.07625
9.8	-0.3051	4.91	9.82	5.7991	0.9363	1.0591
9.8083	-0.2555	7.9743	15.9486	10.8131	1.1151	1.06135
9.8167	-0.17155	15.4657	30.9315	15.898	1.55355	1.10035
9.825	-0.0463	24.4709	48.9419	34.2461	2.541	1.22355
9.8333	0.1075	35.3895	70.779	53.8961	4.6287	1.5221
9.8417	0.28805	46.6085	93.2171	77.49	8.8432	2.2023
9.85	0.48245	56.5071	113.014	101.844	15.8399	3.7104
9.8583	0.65885	63.8381	127.676	123.365	30.5145	6.91745
9.8667	0.7887	67.8042	135.608	139.295	50.7598	13.4764
9.875	0.8545	68.2192	136.438	148.721	76.6704	26.4186
9.8833	0.8495	65.5908	131.182	150.107	104.837	48.494
9.8917	0.78175	59.8987	119.797	142.645	130.899	81.341
9.9	0.66585	51.7489	103.498	126.849	151.154	123.221
9.9083	0.5341	41.7988	83.5977	104.861	163.935	167.729
9.9167	0.4191	31.4223	62.8446	81.0457	168.699	203.973
9.925	0.3036	22.2764	44.5529	59.2442	165.34	227.589
9.9333	0.19615	15.1309	30.2617	41.2783	155.201	238.458
9.9417	0.10505	9.94042	19.8808	27.6666	139.605	235.918
9.95	0.0592	6.4087	12.8174	18.0233	120.32	221.84
9.9583	0.0185	4.11153	8.22305	11.5644	99.2796	199.162
9.9667	-0.00235	2.67435	5.3487	7.43175	78.5691	171.104
9.975	-0.0195	1.79175	3.5835	4.83695	60.0595	140.624
9.9833	-0.0366	1.2363	2.4726	3.22945	43.8424	110.503
9.9917	-0.0625	0.85865	1.7173	2.22205	30.5005	83.2306
10	-0.0813	0.63005	1.2601	1.53505	19.7925	60.0221
10.0083	-0.1104	0.474225	0.94845	1.1181	12.191	41.5804
10.0167	-0.1451	0.363125	0.72625	0.8333	7.4859	27.859
10.025	-0.1799	0.282075	0.56415	0.63095	4.7559	18.143
10.0333	-0.21105	0.22755	0.4551	0.4981	3.1845	11.6718
10.0417	-0.25355	0.18785	0.3757	0.40595	2.2546	7.55195
10.05	-0.2776	0.168675	0.33735	0.3564	1.6446	5.0062
10.0583	-0.3175	0.157575	0.31515	0.3222	1.27655	3.4278
10.0667	-0.34935	0.15425	0.3085	0.31725	1.0103	2.4318
10.075	-0.3733	0.165975	0.33195	0.3273	0.82305	1.7345
10.0833	-0.394	0.178975	0.35795	0.3469	0.6796	1.31075
10.0917	-0.393	0.200275	0.40055	0.3831	0.58425	1.03465
10.1	-0.3953	0.21525	0.4305	0.41155	0.51535	0.8386
10.1083	-0.39465	0.2248	0.4496	0.42615	0.46125	0.69765
10.1167	-0.39615	0.225475	0.45095	0.42935	0.43645	0.60445
10.125	-0.3991	0.213	0.426	0.40795	0.42355	0.53905
10.1333	-0.39945	0.196425	0.39285	0.37855	0.41925	0.50495
10.1417	-0.407	0.174075	0.34815	0.3284	0.4265	0.4825
10.15	-0.40705	0.155225	0.31045	0.2968	0.42775	0.4853
10.1583	-0.4177	0.14125	0.2825	0.28155	0.4309	0.484
10.1667	-0.41545	0.15035	0.3007	0.3071	0.4208	0.49475
10.175	-0.4137	0.182725	0.36545	0.36275	0.4138	0.50945
10.1833	-0.407	0.224825	0.44965	0.43425	0.39005	0.53105
10.1917	-0.36945	0.27705	0.5541	0.53875	0.36825	0.5695
10.2	-0.3206	0.33585	0.6717	0.6538	0.3507	0.5921
10.2083	-0.2564	0.396725	0.79345	0.7695	0.34485	0.598
10.2167	-0.20345	0.4541	0.9082	0.88025	0.3622	0.5978
10.225	-0.1728	0.49555	0.9911	0.96185	0.3812	0.5948
10.2333	-0.12775	0.534325	1.06865	1.046	0.4366	0.62895
10.2417	-0.09735	0.5593	1.1186	1.10975	0.5084	0.6865
10.25	-0.0878	0.562575	1.12515	1.13395	0.5858	0.77855
10.2583	-0.08655	0.533325	1.06665	1.09905	0.69305	0.89335
10.2667	-0.0926	0.4766	0.9532	1.0097	0.82675	1.0256
10.275	-0.1046	0.39605	0.7921	0.86095	0.9628	1.1528
10.2833	-0.13455	0.2984	0.5968	0.66435	1.072	1.25395
10.2917	-0.171	0.206175	0.41235	0.4718	1.1806	1.36545
10.3	-0.2029	0.120775	0.24155	0.28545	1.2619	1.46155
10.3083	-0.24335	0.05375	0.1075	0.1378	1.27725	1.5517
10.3167	-0.2741	0.006925	0.01385	0.03925	1.2352	1.6082
10.325	-0.30545	-0.023275	-0.04655	-0.03555	1.1188	1.59695
10.3333	-0.33955	-0.041675	-0.08335	-0.07055	0.9462	1.4998
10.3417	-0.365	-0.048225	-0.09645	-0.08125	0.74885	1.31135
10.35	-0.3934	-0.03995	-0.0799	-0.07485	0.54395	1.05865
10.3583	-0.4229	-0.007575	-0.01515	-0.0182	0.3584	0.7859
10.3667	-0.429	0.0723	0.1446	0.13135	0.2152	0.53645
10.375	-0.4207	0.226025	0.45205	0.40185	0.12315	0.33905
10.3833	-0.42375	0.47275	0.9455	0.86525	0.0324	0.18025
10.3917	-0.40065	0.868775	1.73755	1.632	-0.01555	0.07555
10.4	-0.3881	1.42788	2.85575	2.7351	-0.03145	0.0035
10.4083	-0.36285	2.1275	4.255	4.1589	-0.0147	-0.036
10.4167	-0.3413	2.89217	5.78435	5.78585	0.07815	-0.0498
10.425	-0.31785	3.62177	7.24355	7.39075	0.2909	-0.03315
10.4333	-0.29785	4.20622	8.41245	8.7251	0.72135	0.0544
10.4417	-0.2948	4.53967	9.07935	9.604	1.4291	0.23615
10.45	-0.28645	4.62477	9.24955	9.8892	2.5292	0.6197
10.4583	-0.2776	4.45165	8.9033	9.53155	4.0285	1.33465
10.4667	-0.2847	4.05205	8.1041	8.58105	5.81205	2.5439
10.475	-0.25875	3.51377	7.02755	7.2959	7.6891	4.53805
10.4833	-0.2272	2.91582	5.83165	5.98655	9.3601	7.2635
10.4917	-0.18395	2.4138	4.8276	4.9505	10.5735	10.3282
10.5	-0.1514	2.04712	4.09425	4.2155	11.1281	13.3366
10.5083	-0.1124	1.7783	3.5566	3.6794	11.0058	15.8956
10.5167	-0.09535	1.54668	3.09335	3.21125	10.3034	17.0122
10.525	-0.08185	1.31583	2.63165	2.7289	9.20355	16.7252
10.5333	-0.0885	1.06977	2.13955	2.21605	7.9335	15.2924
10.5417	-0.1047	0.8243	1.6486	1.6976	6.7722	13.1881
10.55	-0.1259	0.599775	1.19955	1.21805	5.8155	10.9734
10.5583	-0.1533	0.406525	0.81305	0.8091	5.0661	9.06305
10.5667	-0.18175	0.252375	0.50475	0.4947	4.43865	7.6183
10.575	-0.21395	0.13745	0.2749	0.25985	3.8857	6.56375
10.5833	-0.2459	0.056575	0.11315	0.09705	3.35935	5.7482
10.5917	-0.2798	-0.000775	-0.00155	-0.0118	2.80375	5.00605
10.6	-0.31015	-0.0398	-0.0796	-0.0777	2.2266	4.2357
10.6083	-0.3338	-0.060225	-0.12045	-0.12	1.6815	3.42255
10.6167	-0.36105	-0.0752	-0.1504	-0.142	1.2029	2.6127
10.625	-0.3885	-0.08135	-0.1627	-0.15235	0.81715	1.8217
10.6333	-0.41785	-0.084925	-0.16985	-0.1524	0.5192	1.2073
10.6417	-0.4411	-0.0813	-0.1626	-0.1364	0.29615	0.7466
10.65	-0.454	-0.06795	-0.1359	-0.10905	0.14345	0.4145
10.6583	-0.45625	-0.051725	-0.10345	-0.0771	0.04365	0.2003
10.6667	-0.45835	-0.04375	-0.0875	-0.0565	-0.03305	0.05675
10.675	-0.44805	-0.03365	-0.0673	-0.03805	-0.0831	-0.0309
10.6833	-0.4459	-0.036425	-0.07285	-0.0421	-0.11845	-0.08585
10.6917	-0.44425	-0.0432	-0.0864	-0.0636	-0.1315	-0.10955
10.7	-0.45175	-0.058125	-0.11625	-0.10085	-0.13225	-0.12625
10.7083	-0.46075	-0.0798	-0.1596	-0.14045	-0.12135	-0.1187
10.7167	-0.46345	-0.096125	-0.19225	-0.1816	-0.09655	-0.0902
10.725	-0.47475	-0.112475	-0.22495	-0.19785	-0.0657	-0.04995
10.7333	-0.4825	-0.11655	-0.2331	-0.19815	-0.0465	0.0034
10.7417	-0.47895	-0.109675	-0.21935	-0.17685	-0.02455	0.0636
10.75	-0.47935	-0.0964	-0.1928	-0.1622	-0.02945	0.1332
10.7583	-0.4532	-0.083425	-0.16685	-0.1363	-0.0392	0.20065
10.7667	-0.41625	-0.0677	-0.1354	-0.11315	-0.0594	0.2528
10.775	-0.36285	-0.0526	-0.1052	-0.08285	-0.07615	0.27245
10.7833	-0.3221	-0.0433	-0.0866	-0.07045	-0.10545	0.2493
10.7917	-0.27975	-0.033525	-0.06705	-0.05375	-0.1299	0.2135
10.8	-0.2543	-0.030775	-0.06155	-0.05105	-0.15605	0.16555
10.8083	-0.22855	-0.027125	-0.05425	-0.04155	-0.17075	0.12275
10.8167	-0.2172	-0.028425	-0.05685	-0.0494	-0.18465	0.0824
10.825	-0.21245	-0.03455	-0.0691	-0.0656	-0.17335	0.05145
10.8333	-0.20845	-0.038	-0.076	-0.0763	-0.14785	0.02815
10.8417	-0.21805	-0.043375	-0.08675	-0.08845	-0.10815	0.00175
10.85	-0.22855	-0.0475	-0.095	-0.099	-0.08135	-0.02625
10.8583	-0.2458	-0.0451	-0.0902	-0.08525	-0.05485	-0.05765
10.8667	-0.25805	-0.031275	-0.06255	-0.0566	-0.0274	-0.0832
10.875	-0.27075	-0.00385	-0.0077	0.0037	-0.00795	-0.1106
10.8833	-0.2756	0.039075	0.07815	0.09345	0.00365	-0.1299
10.8917	-0.28035	0.08755	0.1751	0.1985	0.0073	-0.15995
10.9	-0.26765	0.1509	0.3018	0.33365	0.0265	-0.16715
10.9083	-0.27015	0.2045	0.409	0.44015	0.0263	-0.1813
10.9167	-0.26945	0.2438	0.4876	0.52245	0.0332	-0.19355
10.925	-0.2884	0.25935	0.5187	0.5477	0.03905	-0.1851
10.9333	-0.29665	0.259275	0.51855	0.5449	0.0832	-0.1441
10.9417	-0.2973	0.241275	0.48255	0.49805	0.16295	-0.0687
10.95	-0.3124	0.197875	0.39575	0.4035	0.26495	0.03725
10.9583	-0.3277	0.1476	0.2952	0.2988	0.38425	0.1773
10.9667	-0.3542	0.087325	0.17465	0.17795	0.4933	0.32905
10.975	-0.37465	0.031675	0.06335	0.06385	0.58615	0.4985
10.9833	-0.40095	-0.0227	-0.0454	-0.04995	0.6361	0.64875
10.9917	-0.4243	-0.069425	-0.13885	-0.1411	0.6317	0.76465
11	-0.4415	-0.105025	-0.21005	-0.2045	0.582	0.82755
11.0083	-0.46245	-0.129525	-0.25905	-0.2408	0.48765	0.82805
11.0167	-0.48125	-0.141275	-0.28255	-0.24095	0.3718	0.7681
11.025	-0.49665	-0.13745	-0.2749	-0.2337	0.2451	0.65575
11.0333	-0.48365	-0.119275	-0.23855	-0.20695	0.1391	0.54705
11.0417	-0.47315	-0.11245	-0.2249	-0.19125	0.02675	0.4295
11.05	-0.4299	-0.09735	-0.1947	-0.16015	-0.04735	0.32985
11.0583	-0.3827	-0.07985	-0.1597	-0.13145	-0.11605	0.22615
11.0667	-0.3347	-0.062725	-0.12545	-0.10485	-0.16545	0.1427
11.075	-0.2986	-0.0544	-0.1088	-0.07955	-0.19515	0.07595
11.0833	-0.25595	-0.04005	-0.0801	-0.05255	-0.21605	0.0339
11.0917	-0.23345	-0.029325	-0.05865	-0.03745	-0.2399	0.0037
11.1	-0.22185	-0.022025	-0.04405	-0.02945	-0.2498	-0.0298
11.1083	-0.21565	-0.018425	-0.03685	-0.0289	-0.239	-0.04905
11.1167	-0.21665	-0.017725	-0.03545	-0.0285	-0.2076	-0.0656
11.125	-0.21835	-0.019875	-0.03975	-0.04135	-0.15575	-0.0803
11.1333	-0.2322	-0.02605	-0.0521	-0.05895	-0.11765	-0.0974
11.1417	-0.2428	-0.03245	-0.0649	-0.07735	-0.072	-0.10635
11.15	-0.27195	-0.0475	-0.095	-0.10685	-0.0323	-0.12125
11.1583	-0.2922	-0.057325	-0.11465	-0.1315	0.0082	-0.11665
11.1667	-0.32	-0.0736	-0.1472	-0.15945	0.0376	-0.1198
11.175	-0.3447	-0.089575	-0.17915	-0.19175	0.0595	-0.1132
11.1833	-0.37455	-0.1064	-0.2128	-0.2196	0.0767	-0.1042
11.1917	-0.4064	-0.1203	-0.2406	-0.2446	0.07635	-0.0992
11.2	-0.4331	-0.13915	-0.2783	-0.27515	0.05685	-0.0997
11.2083	-0.46935	-0.158375	-0.31675	-0.31045	0.0115	-0.1116
11.2167	-0.4793	-0.1628	-0.3256	-0.32685	-0.02925	-0.1127
11.225	-0.49095	-0.1725	-0.345	-0.34465	-0.0705	-0.12435
11.2333	-0.4868	-0.173475	-0.34695	-0.3474	-0.1176	-0.13385
11.2417	-0.4813	-0.175825	-0.35165	-0.3547	-0.17325	-0.1565
11.25	-0.48865	-0.1822	-0.3644	-0.3708	-0.22855	-0.19585
11.2583	-0.49025	-0.18645	-0.3729	-0.3781	-0.27785	-0.2327
11.2667	-0.49535	-0.190775	-0.38155	-0.38305	-0.3177	-0.2648
11.275	-0.5007	-0.194125	-0.38825	-0.39455	-0.35005	-0.30455
11.2833	-0.5056	-0.197675	-0.39535	-0.4007	-0.373	-0.33405
11.2917	-0.50745	-0.1958	-0.3916	-0.38255	-0.3811	-0.35495
11.3	-0.5154	-0.1874	-0.3748	-0.35365	-0.38815	-0.3731
11.3083	-0.5072	-0.16665	-0.3333	-0.3095	-0.38405	-0.3731
11.3167	-0.50475	-0.148325	-0.29665	-0.2767	-0.37555	-0.3596
11.325	-0.48165	-0.12975	-0.2595	-0.24385	-0.3651	-0.32195
11.3333	-0.44195	-0.1171	-0.2342	-0.21915	-0.3505	-0.27545
11.3417	-0.39605	-0.106475	-0.21295	-0.1957	-0.34405	-0.234
11.35	-0.3494	-0.095875	-0.19175	-0.18435	-0.32995	-0.19615
11.3583	-0.31475	-0.092775	-0.18555	-0.17845	-0.33005	-0.176
11.3667	-0.2888	-0.090125	-0.18025	-0.1735	-0.31685	-0.1534
11.375	-0.2617	-0.0918	-0.1836	-0.17725	-0.31355	-0.14655
11.3833	-0.2508	-0.090775	-0.18155	-0.1807	-0.30775	-0.1414
11.3917	-0.24915	-0.094875	-0.18975	-0.18905	-0.2878	-0.14825
11.4	-0.2508	-0.097675	-0.19535	-0.2049	-0.25345	-0.1592
11.4083	-0.26115	-0.1075	-0.215	-0.2252	-0.2159	-0.1847
11.4167	-0.27265	-0.114475	-0.22895	-0.23835	-0.191	-0.20435
11.425	-0.2886	-0.12405	-0.2481	-0.254	-0.16765	-0.2238
11.4333	-0.3207	-0.1348	-0.2696	-0.28035	-0.1492	-0.25755
11.4417	-0.34045	-0.145425	-0.29085	-0.30145	-0.14075	-0.277
11.45	-0.36635	-0.153675	-0.30735	-0.3129	-0.13345	-0.29635
11.4583	-0.3826	-0.1587	-0.3174	-0.3257	-0.1312	-0.30515
11.4667	-0.41255	-0.169875	-0.33975	-0.3357	-0.1329	-0.32375
11.475	-0.4352	-0.173025	-0.34605	-0.34495	-0.149	-0.3358
11.4833	-0.4678	-0.18285	-0.3657	-0.36505	-0.17915	-0.3608
11.4917	-0.49355	-0.187975	-0.37595	-0.37445	-0.20795	-0.37885
11.5	-0.50385	-0.187075	-0.37415	-0.374	-0.23115	-0.38635
11.5083	-0.5152	-0.18635	-0.3727	-0.3783	-0.26675	-0.39845
11.5167	-0.50845	-0.1791	-0.3582	-0.3645	-0.28655	-0.3934
11.525	-0.5074	-0.171575	-0.34315	-0.34975	-0.30615	-0.38825
11.5333	-0.5073	-0.169825	-0.33965	-0.3487	-0.3381	-0.39535
11.5417	-0.5045	-0.1646	-0.3292	-0.3422	-0.35065	-0.39015
11.55	-0.51235	-0.164425	-0.32885	-0.3411	-0.36785	-0.3944
11.5583	-0.51735	-0.165025	-0.33005	-0.3355	-0.3815	-0.39725
11.5667	-0.52405	-0.162025	-0.32405	-0.32695	-0.38015	-0.3941
11.575	-0.52105	-0.1586	-0.3172	-0.30565	-0.372	-0.3824
11.5833	-0.52325	-0.1486	-0.2972	-0.27405	-0.3594	-0.3687
11.5917	-0.5179	-0.13115	-0.2623	-0.23	-0.3385	-0.34675
11.6	-0.5103	-0.11035	-0.2207	-0.1999	-0.3213	-0.31255
11.6083	-0.483	-0.0956	-0.1912	-0.1781	-0.2985	-0.25275
11.6167	-0.44315	-0.08585	-0.1717	-0.16435	-0.2856	-0.18655
11.625	-0.39455	-0.0797	-0.1594	-0.1541	-0.27075	-0.1314
11.6333	-0.33975	-0.071375	-0.14275	-0.14175	-0.2563	-0.0923
11.6417	-0.30635	-0.0731	-0.1462	-0.1449	-0.25535	-0.0814
11.65	-0.28035	-0.075475	-0.15095	-0.1536	-0.2535	-0.07315
11.6583	-0.26375	-0.0751	-0.1502	-0.15995	-0.25075	-0.0813
11.6667	-0.24905	-0.071825	-0.14365	-0.1536	-0.24125	-0.09325
11.675	-0.2469	-0.07325	-0.1465	-0.16825	-0.2309	-0.1268
11.6833	-0.25095	-0.07215	-0.1443	-0.1712	-0.1991	-0.1513
11.6917	-0.25875	-0.07045	-0.1409	-0.1726	-0.16485	-0.17825
11.7	-0.26995	-0.06635	-0.1327	-0.16785	-0.14045	-0.20615
11.7083	-0.29195	-0.06345	-0.1269	-0.1673	-0.126	-0.23965
11.7167	-0.31455	-0.060625	-0.12125	-0.15555	-0.1098	-0.26115
11.725	-0.3339	-0.058725	-0.11745	-0.14975	-0.0993	-0.274
11.7333	-0.35775	-0.0626	-0.1252	-0.14375	-0.08575	-0.29235
11.7417	-0.38425	-0.067225	-0.13445	-0.1496	-0.07555	-0.29845
11.75	-0.40585	-0.075725	-0.15145	-0.1563	-0.05705	-0.2911
11.7583	-0.43155	-0.089	-0.178	-0.1728	-0.0404	-0.27315
11.7667	-0.4606	-0.102975	-0.20595	-0.20055	-0.03575	-0.26035
11.775	-0.49165	-0.121275	-0.24255	-0.2307	-0.04355	-0.24275
11.7833	-0.51935	-0.131275	-0.26255	-0.25905	-0.05605	-0.2236
11.7917	-0.52215	-0.14015	-0.2803	-0.271	-0.06405	-0.1965
11.8	-0.52185	-0.1441	-0.2882	-0.28455	-0.08435	-0.1798
11.8083	-0.5179	-0.146775	-0.29355	-0.2951	-0.1119	-0.16895
11.8167	-0.5236	-0.157025	-0.31405	-0.31085	-0.1513	-0.1875
11.825	-0.5272	-0.163425	-0.32685	-0.32555	-0.1841	-0.1992
11.8333	-0.53175	-0.1707	-0.3414	-0.3437	-0.22085	-0.22485
11.8417	-0.53475	-0.17575	-0.3515	-0.35465	-0.2485	-0.2497
11.85	-0.5434	-0.186625	-0.37325	-0.37135	-0.2858	-0.2821
11.8583	-0.54145	-0.188	-0.376	-0.36405	-0.30025	-0.29925
11.8667	-0.54035	-0.1852	-0.3704	-0.34125	-0.31765	-0.3135
11.875	-0.5348	-0.171475	-0.34295	-0.3076	-0.32555	-0.31685
11.8833	-0.5277	-0.15315	-0.3063	-0.27495	-0.33385	-0.3103
11.8917	-0.50995	-0.136175	-0.27235	-0.24755	-0.3403	-0.28385
11.9	-0.4647	-0.12485	-0.2497	-0.22805	-0.33875	-0.2436
11.9083	-0.425	-0.116175	-0.23235	-0.2113	-0.34085	-0.2151
11.9167	-0.3797	-0.104825	-0.20965	-0.19505	-0.335	-0.195
11.925	-0.3435	-0.100675	-0.20135	-0.18115	-0.33125	-0.17765
11.9333	-0.3169	-0.100425	-0.20085	-0.1788	-0.32095	-0.16755
11.9417	-0.2957	-0.094775	-0.18955	-0.1722	-0.3105	-0.152
11.95	-0.2888	-0.09845	-0.1969	-0.18015	-0.29515	-0.1486
11.9583	-0.28645	-0.10445	-0.2089	-0.20545	-0.27255	-0.136
11.9667	-0.2889	-0.113025	-0.22605	-0.2229	-0.2359	-0.12205
11.975	-0.29425	-0.1223	-0.2446	-0.24435	-0.18535	-0.1033
11.9833	-0.3158	-0.135125	-0.27025	-0.2778	-0.1583	-0.10245
11.9917	-0.3375	-0.14605	-0.2921	-0.30075	-0.1355	-0.10345
12	-0.35985	-0.157575	-0.31515	-0.3295	-0.12035	-0.11945
12.0083	-0.38405	-0.16695	-0.3339	-0.3446	-0.1163	-0.1444
12.0167	-0.4058	-0.175125	-0.35025	-0.36325	-0.11615	-0.18395
12.025	-0.4282	-0.181275	-0.36255	-0.3752	-0.13245	-0.2271
12.0333	-0.4548	-0.187625	-0.37525	-0.3876	-0.1515	-0.27155
12.0417	-0.47045	-0.189	-0.378	-0.3903	-0.1666	-0.31375
12.05	-0.4995	-0.19395	-0.3879	-0.3985	-0.2046	-0.36795
12.0583	-0.52285	-0.19765	-0.3953	-0.40585	-0.23865	-0.41305
12.0667	-0.537	-0.193425	-0.38685	-0.4017	-0.2731	-0.44
12.075	-0.54465	-0.185825	-0.37165	-0.39155	-0.3019	-0.4554
12.0833	-0.53785	-0.1729	-0.3458	-0.36915	-0.32275	-0.45285
12.0917	-0.53925	-0.16425	-0.3285	-0.35395	-0.34605	-0.4559
12.1	-0.5337	-0.1559	-0.3118	-0.33245	-0.36345	-0.45435
12.1083	-0.52965	-0.149575	-0.29915	-0.32205	-0.37605	-0.45425
12.1167	-0.53805	-0.149225	-0.29845	-0.3112	-0.3842	-0.44525
12.125	-0.536	-0.1519	-0.3038	-0.3099	-0.3913	-0.4437
12.1333	-0.53895	-0.15695	-0.3139	-0.30865	-0.38505	-0.4304
12.1417	-0.54235	-0.157525	-0.31505	-0.29915	-0.37175	-0.4064
12.15	-0.5403	-0.157875	-0.31575	-0.271	-0.3459	-0.3796
12.1583	-0.5358	-0.1487	-0.2974	-0.24735	-0.32375	-0.35275
12.1667	-0.53365	-0.134625	-0.26925	-0.22865	-0.3066	-0.3152
12.175	-0.51405	-0.1209	-0.2418	-0.21475	-0.28585	-0.258
12.1833	-0.4747	-0.1091	-0.2182	-0.1959	-0.2663	-0.1856
12.1917	-0.4343	-0.101925	-0.20385	-0.18535	-0.2547	-0.1345
12.2	-0.39055	-0.094075	-0.18815	-0.1858	-0.2512	-0.1118
12.2083	-0.36145	-0.08885	-0.1777	-0.18085	-0.24995	-0.10145
12.2167	-0.3312	-0.08435	-0.1687	-0.17395	-0.24905	-0.10165
12.225	-0.32265	-0.086825	-0.17365	-0.1786	-0.25765	-0.1187
12.2333	-0.3059	-0.0886	-0.1772	-0.1845	-0.2513	-0.1377
12.2417	-0.3079	-0.09535	-0.1907	-0.2033	-0.24045	-0.15785
12.25	-0.3121	-0.107225	-0.21445	-0.22665	-0.21435	-0.1802
12.2583	-0.31955	-0.121025	-0.24205	-0.24465	-0.18205	-0.2058
12.2667	-0.3337	-0.13625	-0.2725	-0.27535	-0.1463	-0.22485
12.275	-0.3522	-0.15185	-0.3037	-0.30725	-0.1378	-0.2541
12.2833	-0.37525	-0.163225	-0.32645	-0.33475	-0.12585	-0.27285
12.2917	-0.40205	-0.176425	-0.35285	-0.3592	-0.1233	-0.2948
12.3	-0.4243	-0.18745	-0.3749	-0.3835	-0.1314	-0.31385
12.3083	-0.44055	-0.193575	-0.38715	-0.3939	-0.1424	-0.32795
12.3167	-0.4575	-0.197875	-0.39575	-0.39865	-0.1557	-0.3445
12.325	-0.47715	-0.19905	-0.3981	-0.40515	-0.1833	-0.3701
12.3333	-0.49985	-0.20615	-0.4123	-0.41575	-0.21645	-0.395
12.3417	-0.53075	-0.2111	-0.4222	-0.42425	-0.2593	-0.4265
12.35	-0.5505	-0.216725	-0.43345	-0.42285	-0.29295	-0.44685
12.3583	-0.55595	-0.2158	-0.4316	-0.4268	-0.32355	-0.4505
12.3667	-0.55335	-0.215175	-0.43035	-0.4241	-0.3478	-0.44555
12.375	-0.5455	-0.213225	-0.42645	-0.42145	-0.3615	-0.445
12.3833	-0.5516	-0.218875	-0.43775	-0.42775	-0.3923	-0.45155
12.3917	-0.546	-0.2194	-0.4388	-0.4351	-0.40865	-0.44775
12.4	-0.5546	-0.22175	-0.4435	-0.44495	-0.4227	-0.44605
12.4083	-0.5435	-0.221575	-0.44315	-0.44765	-0.4257	-0.44335
12.4167	-0.5576	-0.22655	-0.4531	-0.45435	-0.44075	-0.4465
12.425	-0.55455	-0.222375	-0.44475	-0.44505	-0.4428	-0.44565
12.4333	-0.556	-0.2196	-0.4392	-0.4188	-0.4458	-0.4438
12.4417	-0.54775	-0.19695	-0.3939	-0.3753	-0.4331	-0.4373
12.45	-0.5462	-0.17675	-0.3535	-0.3358	-0.42965	-0.42965
12.4583	-0.53165	-0.15735	-0.3147	-0.30695	-0.42335	-0.39925
12.4667	-0.50105	-0.14285	-0.2857	-0.27955	-0.4093	-0.3618
12.475	-0.45455	-0.132	-0.264	-0.2579	-0.394	-0.32575
12.4833	-0.4127	-0.1234	-0.2468	-0.2485	-0.38065	-0.3009
12.4917	-0.36705	-0.111725	-0.22345	-0.22775	-0.353	-0.2717
12.5	-0.34555	-0.1154	-0.2308	-0.2325	-0.3478	-0.2548
12.5083	-0.3296	-0.118875	-0.23775	-0.24085	-0.3374	-0.24895
12.5167	-0.32	-0.122225	-0.24445	-0.25175	-0.3233	-0.2384
12.525	-0.3199	-0.127775	-0.25555	-0.26605	-0.3125	-0.2406
12.5333	-0.3258	-0.133675	-0.26735	-0.2872	-0.2846	-0.24655
12.5417	-0.3315	-0.14355	-0.2871	-0.30605	-0.24905	-0.25705
12.55	-0.34985	-0.152475	-0.30495	-0.3276	-0.22735	-0.27245
12.5583	-0.36115	-0.16105	-0.3221	-0.3438	-0.2111	-0.29465
12.5667	-0.3859	-0.169325	-0.33865	-0.3671	-0.20735	-0.31805
12.575	-0.4152	-0.177825	-0.35565	-0.38425	-0.20615	-0.3372
12.5833	-0.42905	-0.184025	-0.36805	-0.3921	-0.20875	-0.36145
12.5917	-0.4445	-0.182325	-0.36465	-0.3953	-0.2073	-0.3711
12.6	-0.474	-0.181275	-0.36255	-0.4012	-0.22305	-0.3987
12.6083	-0.48945	-0.1712	-0.3424	-0.39935	-0.22945	-0.4112
12.6167	-0.5162	-0.163375	-0.32675	-0.3935	-0.2496	-0.43545
12.625	-0.54175	-0.1502	-0.3004	-0.3781	-0.27475	-0.4599
12.6333	-0.5587	-0.13565	-0.2713	-0.3596	-0.30125	-0.4749
12.6417	-0.5653	-0.117225	-0.23445	-0.32405	-0.3191	-0.47205
12.65	-0.5624	-0.1045	-0.209	-0.29445	-0.3293	-0.4778
12.6583	-0.5563	-0.091925	-0.18385	-0.26015	-0.33725	-0.47025
12.6667	-0.5479	-0.081775	-0.16355	-0.2352	-0.33395	-0.45605
12.675	-0.5287	-0.062975	-0.12595	-0.2208	-0.3152	-0.4346
12.6833	-0.50695	-0.032025	-0.06405	-0.2089	-0.30075	-0.41065
12.6917	-0.45955	0.027225	0.05445	-0.19325	-0.2776	-0.369
12.7	-0.3951	0.1305	0.261	-0.16815	-0.25005	-0.3369
12.7083	-0.3018	0.29455	0.5891	-0.10845	-0.23135	-0.29485
12.7167	-0.1607	0.547925	1.09585	0.0393	-0.20915	-0.26035
12.725	0.0425	0.92885	1.8577	0.2991	-0.188	-0.22575
12.7333	0.3139	1.46225	2.9245	0.67585	-0.16	-0.19415
12.7417	0.6517	2.07423	4.14845	1.1736	-0.11235	-0.15895
12.75	1.0734	2.73082	5.46165	1.84035	-0.031	-0.1104
12.7583	1.57435	3.40883	6.81765	2.65955	0.1214	-0.0588
12.7667	2.0482	3.99213	7.98425	3.51845	0.34395	-0.00745
12.775	2.444	4.38905	8.7781	4.35975	0.69235	0.0927
12.7833	2.74625	4.55147	9.10295	5.09095	1.15255	0.24675
12.7917	2.8852	4.4625	8.925	5.601	1.7336	0.475
12.8	2.8603	4.14597	8.29195	5.8358	2.44105	0.8037
12.8083	2.66575	3.64887	7.29775	5.7564	3.22785	1.21655
12.8167	2.33365	3.05198	6.10395	5.38025	4.07415	1.70635
12.825	1.9327	2.42342	4.84685	4.77415	4.89435	2.2247
12.8333	1.51155	1.82612	3.65225	4.01565	5.519	2.7063
12.8417	1.11525	1.3042	2.6084	3.19915	5.87	3.09395
12.85	0.7711	0.878	1.756	2.3998	5.90555	3.34295
12.8583	0.48635	0.55235	1.1047	1.692	5.59815	3.41505
12.8667	0.2646	0.316775	0.63355	1.09995	4.99625	3.29535
12.875	0.09545	0.15225	0.3045	0.6456	4.19355	3.0022
12.8833	-0.0155	0.049075	0.09815	0.32855	3.3346	2.58765
12.8917	-0.0933	-0.017675	-0.03535	0.11215	2.5133	2.1032
12.9	-0.17345	-0.070025	-0.14005	-0.05095	1.77105	1.5831
12.9083	-0.22535	-0.10575	-0.2115	-0.15335	1.1757	1.09975
12.9167	-0.27765	-0.129875	-0.25975	-0.2316	0.7107	0.6893
12.925	-0.30915	-0.1448	-0.2896	-0.2788	0.37745	0.37085
12.9333	-0.3371	-0.15075	-0.3015	-0.30875	0.1431	0.14
12.9417	-0.36175	-0.15645	-0.3129	-0.331	-0.02875	-0.0311
12.95	-0.3767	-0.1563	-0.3126	-0.3399	-0.14335	-0.1459
12.9583	-0.39265	-0.156675	-0.31335	-0.3555	-0.22505	-0.2202
12.9667	-0.3986	-0.152125	-0.30425	-0.3526	-0.2776	-0.26705
12.975	-0.40615	-0.151625	-0.30325	-0.3591	-0.32845	-0.3093
12.9833	-0.4091	-0.146925	-0.29385	-0.3634	-0.3602	-0.3346
12.9917	-0.4006	-0.134825	-0.26965	-0.3517	-0.3744	-0.3473
13	-0.39295	-0.122875	-0.24575	-0.32675	-0.3809	-0.35395
13.0083	-0.3778	-0.094625	-0.18925	-0.28	-0.36875	-0.3563
13.0167	-0.3597	-0.06625	-0.1325	-0.2368	-0.357	-0.34895
13.025	-0.3423	-0.03965	-0.0793	-0.20375	-0.3386	-0.32205
13.0333	-0.3086	-0.02065	-0.0413	-0.18045	-0.31815	-0.2796
13.0417	-0.26255	-0.00725	-0.0145	-0.1518	-0.29005	-0.24335
13.05	-0.23485	-0.003	-0.006	-0.1432	-0.2782	-0.22905
13.0583	-0.19835	0.0077	0.0154	-0.12505	-0.2478	-0.20135
13.0667	-0.1877	0.01085	0.0217	-0.1241	-0.23235	-0.19345
13.075	-0.182	0.02015	0.0403	-0.11465	-0.2105	-0.18175
13.0833	-0.1761	0.031	0.062	-0.11655	-0.1962	-0.18235
13.0917	-0.18205	0.0424	0.0848	-0.12625	-0.18605	-0.18255
13.1	-0.18095	0.0556	0.1112	-0.12675	-0.15205	-0.17125
13.1083	-0.18295	0.059875	0.11975	-0.1306	-0.11155	-0.17225
13.1167	-0.1978	0.053	0.106	-0.13925	-0.08505	-0.1786
13.125	-0.20705	0.0416	0.0832	-0.14405	-0.0651	-0.17885
13.1333	-0.2282	0.023575	0.04715	-0.15655	-0.05535	-0.1925
13.1417	-0.25585	0.000625	0.00125	-0.1693	-0.048	-0.2016
13.15	-0.2811	-0.025125	-0.05025	-0.1864	-0.04355	-0.21945
13.1583	-0.30705	-0.044325	-0.08865	-0.20565	-0.03805	-0.2312
13.1667	-0.3333	-0.05285	-0.1057	-0.2221	-0.03675	-0.243
13.175	-0.35515	-0.0404	-0.0808	-0.2409	-0.04285	-0.2617
13.1833	-0.38025	0.003125	0.00625	-0.24455	-0.06015	-0.27935
13.1917	-0.40305	0.08075	0.1615	-0.2456	-0.09655	-0.3104
13.2	-0.41705	0.217675	0.43535	-0.2139	-0.13515	-0.3341
13.2083	-0.3974	0.4228	0.8456	-0.13235	-0.1652	-0.34695
13.2167	-0.363	0.703575	1.40715	0.01805	-0.1884	-0.35795
13.225	-0.3207	1.05028	2.10055	0.23765	-0.2006	-0.3638
13.2333	-0.24725	1.4588	2.9176	0.57975	-0.17145	-0.3677
13.2417	-0.16765	1.89312	3.78625	1.04865	-0.1018	-0.36005
13.25	-0.0893	2.3026	4.6052	1.63605	0.0403	-0.34795
13.2583	-0.015	2.65293	5.30585	2.3534	0.28345	-0.3134
13.2667	0.0475	2.90545	5.8109	3.1403	0.6641	-0.25285
13.275	0.09495	3.04243	6.08485	3.9597	1.19605	-0.15695
13.2833	0.1198	3.05445	6.1089	4.7598	1.90405	0.0036
13.2917	0.11485	2.96245	5.9249	5.46515	2.7433	0.236
13.3	0.09165	2.7663	5.5326	5.94635	3.6623	0.55095
13.3083	0.04415	2.47343	4.94685	6.12535	4.57	0.97905
13.3167	0.00795	2.08982	4.17965	5.99135	5.37155	1.5276
13.325	-0.0261	1.6528	3.3056	5.529	6.00715	2.11725
13.3333	-0.05595	1.22618	2.45235	4.8238	6.3904	2.6714
13.3417	-0.1053	0.876575	1.75315	3.9853	6.49275	3.15775
13.35	-0.1551	0.6116	1.2232	3.12075	6.32065	3.50855
13.3583	-0.20085	0.419125	0.83825	2.3356	5.91475	3.6703
13.3667	-0.2346	0.2868	0.5736	1.6835	5.3143	3.60605
13.375	-0.27145	0.1858	0.3716	1.1756	4.5779	3.3343
13.3833	-0.2848	0.11215	0.2243	0.8078	3.8395	2.93545
13.3917	-0.31	0.04845	0.0969	0.52905	3.1223	2.4309
13.4	-0.3328	-0.0083	-0.0166	0.32765	2.4477	1.92085
13.4083	-0.346	-0.055525	-0.11105	0.17985	1.81145	1.4529
13.4167	-0.3701	-0.100825	-0.20165	0.051	1.25795	1.0489
13.425	-0.3912	-0.135	-0.27	-0.0576	0.8582	0.73115
13.4333	-0.4142	-0.16445	-0.3289	-0.1552	0.576	0.48655
13.4417	-0.42825	-0.18585	-0.3717	-0.23355	0.3785	0.30265
13.45	-0.44845	-0.205525	-0.41105	-0.30325	0.219	0.15625
13.4583	-0.4726	-0.214925	-0.42985	-0.3495	0.10055	0.04275
13.4667	-0.49295	-0.22565	-0.4513	-0.39295	-0.00325	-0.061
13.475	-0.51795	-0.230325	-0.46065	-0.4225	-0.1018	-0.16375
13.4833	-0.54715	-0.23955	-0.4791	-0.4513	-0.19545	-0.2647
13.4917	-0.55065	-0.234975	-0.46995	-0.4566	-0.25785	-0.3229
13.5	-0.55665	-0.229925	-0.45985	-0.4539	-0.30575	-0.38055
13.5083	-0.55205	-0.22245	-0.4449	-0.4568	-0.3458	-0.4132
13.5167	-0.55215	-0.218225	-0.43645	-0.45815	-0.3894	-0.4408
13.525	-0.55435	-0.2145	-0.429	-0.459	-0.42135	-0.4544
13.5333	-0.5502	-0.210875	-0.42175	-0.45635	-0.44145	-0.46255
13.5417	-0.5552	-0.207375	-0.41475	-0.45635	-0.4581	-0.4689
13.55	-0.54865	-0.2038	-0.4076	-0.4473	-0.46425	-0.4614
13.5583	-0.55085	-0.20395	-0.4079	-0.4467	-0.47305	-0.4645
13.5667	-0.551	-0.19975	-0.3995	-0.4252	-0.4652	-0.4597
13.575	-0.54805	-0.1869	-0.3738	-0.38805	-0.4463	-0.45345
13.5833	-0.54535	-0.169275	-0.33855	-0.35005	-0.4258	-0.445
13.5917	-0.5371	-0.1516	-0.3032	-0.3234	-0.4049	-0.4275
13.6	-0.5074	-0.141375	-0.28275	-0.2998	-0.38025	-0.38575
13.6083	-0.46725	-0.13515	-0.2703	-0.2837	-0.35795	-0.3446
13.6167	-0.4313	-0.1355	-0.271	-0.28485	-0.35205	-0.3232
13.625	-0.3955	-0.135375	-0.27075	-0.27745	-0.34095	-0.3041
13.6333	-0.3698	-0.136725	-0.27345	-0.27345	-0.3313	-0.2832
13.6417	-0.34895	-0.143325	-0.28665	-0.28225	-0.3355	-0.28455
13.65	-0.3455	-0.1516	-0.3032	-0.3002	-0.3444	-0.289
13.6583	-0.3435	-0.15755	-0.3151	-0.3175	-0.35215	-0.2984
13.6667	-0.33945	-0.1653	-0.3306	-0.3293	-0.3373	-0.3028
13.675	-0.3498	-0.174275	-0.34855	-0.3589	-0.3215	-0.3183
13.6833	-0.3589	-0.183975	-0.36795	-0.38345	-0.3028	-0.3351
13.6917	-0.37525	-0.19375	-0.3875	-0.4066	-0.296	-0.35495
13.7	-0.38965	-0.203375	-0.40675	-0.4318	-0.29765	-0.38025
13.7083	-0.4038	-0.212725	-0.42545	-0.4526	-0.29495	-0.4044
13.7167	-0.4117	-0.2166	-0.4332	-0.4672	-0.2932	-0.43095
13.725	-0.4111	-0.221375	-0.44275	-0.4758	-0.2945	-0.4518
13.7333	-0.40755	-0.219325	-0.43865	-0.48035	-0.29545	-0.4736
13.7417	-0.3998	-0.216525	-0.43305	-0.4755	-0.30105	-0.49015
13.75	-0.38355	-0.211275	-0.42255	-0.4689	-0.30665	-0.50855
13.7583	-0.3639	-0.205775	-0.41155	-0.4628	-0.32035	-0.52835
13.7667	-0.3578	-0.203575	-0.40715	-0.4647	-0.35425	-0.5418
13.775	-0.3404	-0.198925	-0.39785	-0.45705	-0.37175	-0.54615
13.7833	-0.3073	-0.186975	-0.37395	-0.43165	-0.37705	-0.52575
13.7917	-0.30145	-0.1863	-0.3726	-0.4278	-0.3964	-0.5192
13.8	-0.297	-0.184775	-0.36955	-0.42135	-0.412	-0.50435
13.8083	-0.3055	-0.185225	-0.37045	-0.4099	-0.42155	-0.48535
13.8167	-0.3222	-0.187275	-0.37455	-0.4102	-0.42755	-0.46595
13.825	-0.35585	-0.20005	-0.4001	-0.42315	-0.43705	-0.4563
13.8333	-0.3952	-0.2104	-0.4208	-0.43575	-0.44045	-0.4485
13.8417	-0.4259	-0.217925	-0.43585	-0.4346	-0.4359	-0.4445
13.85	-0.45615	-0.22255	-0.4451	-0.42825	-0.42765	-0.43845
13.8583	-0.48485	-0.22135	-0.4427	-0.40405	-0.41545	-0.43365
13.8667	-0.51065	-0.2137	-0.4274	-0.3738	-0.41145	-0.43215
13.875	-0.52445	-0.204525	-0.40905	-0.36795	-0.40535	-0.4238
13.8833	-0.5144	-0.197725	-0.39545	-0.35685	-0.39025	-0.3931
13.8917	-0.49375	-0.1957	-0.3914	-0.3536	-0.3895	-0.36375
13.9	-0.45	-0.186275	-0.37255	-0.3459	-0.3743	-0.33705
13.9083	-0.4246	-0.187775	-0.37555	-0.3533	-0.37985	-0.33005
13.9167	-0.4005	-0.1848	-0.3696	-0.3529	-0.38385	-0.3149
13.925	-0.3829	-0.184875	-0.36975	-0.35525	-0.3823	-0.31665
13.9333	-0.3755	-0.1873	-0.3746	-0.3734	-0.3997	-0.32925
13.9417	-0.37165	-0.1882	-0.3764	-0.3871	-0.4037	-0.34155
13.95	-0.36535	-0.189625	-0.37925	-0.3999	-0.39705	-0.35145
13.9583	-0.3716	-0.194725	-0.38945	-0.4209	-0.3836	-0.36925
13.9667	-0.37325	-0.198075	-0.39615	-0.4316	-0.35435	-0.39205
13.975	-0.3812	-0.2037	-0.4074	-0.4515	-0.34735	-0.4163
13.9833	-0.3921	-0.21045	-0.4209	-0.4692	-0.34075	-0.4417
13.9917	-0.40165	-0.21845	-0.4369	-0.4871	-0.34145	-0.4638
14	-0.4099	-0.220725	-0.44145	-0.4964	-0.3374	-0.48175
14.0083	-0.4255	-0.224775	-0.44955	-0.5076	-0.3364	-0.5096
14.0167	-0.4356	-0.2263	-0.4526	-0.50195	-0.3356	-0.51815
14.025	-0.4448	-0.225325	-0.45065	-0.49885	-0.33505	-0.5325
14.0333	-0.4647	-0.22635	-0.4527	-0.4919	-0.3449	-0.5524
14.0417	-0.4868	-0.22805	-0.4561	-0.4945	-0.3629	-0.56395
14.05	-0.51435	-0.2304	-0.4608	-0.4907	-0.38415	-0.5753
14.0583	-0.53595	-0.235525	-0.47105	-0.5003	-0.417	-0.5861
14.0667	-0.5409	-0.2314	-0.4628	-0.48595	-0.4361	-0.5796
14.075	-0.54115	-0.2292	-0.4584	-0.4801	-0.44465	-0.565
14.0833	-0.5514	-0.23155	-0.4631	-0.4829	-0.46935	-0.5548
14.0917	-0.55065	-0.2312	-0.4624	-0.4767	-0.48605	-0.53835
14.1	-0.5634	-0.237875	-0.47575	-0.489	-0.5096	-0.53295
14.1083	-0.56695	-0.239725	-0.47945	-0.49565	-0.51725	-0.5238
14.1167	-0.58085	-0.245	-0.49	-0.4985	-0.52135	-0.518
14.125	-0.5806	-0.2486	-0.4972	-0.50155	-0.51505	-0.5108
14.1333	-0.5908	-0.251275	-0.50255	-0.4938	-0.51595	-0.5134
14.1417	-0.59005	-0.24325	-0.4865	-0.4646	-0.49605	-0.50565
14.15	-0.592	-0.2304	-0.4608	-0.4296	-0.4748	-0.49915
14.1583	-0.58395	-0.211225	-0.42245	-0.4013	-0.4555	-0.48395
14.1667	-0.57095	-0.197475	-0.39495	-0.38125	-0.43455	-0.4544
14.175	-0.5381	-0.18865	-0.3773	-0.3678	-0.42045	-0.4229
14.1833	-0.49685	-0.180575	-0.36115	-0.35815	-0.4042	-0.3955
14.1917	-0.4564	-0.1712	-0.3424	-0.3448	-0.3893	-0.37475
14.2	-0.4327	-0.167625	-0.33525	-0.34045	-0.38425	-0.3671
14.2083	-0.42085	-0.168075	-0.33615	-0.33825	-0.38065	-0.35385
14.2167	-0.40465	-0.16575	-0.3315	-0.339	-0.37935	-0.3457
14.225	-0.39875	-0.170575	-0.34115	-0.3499	-0.3859	-0.34865
14.2333	-0.39625	-0.1724	-0.3448	-0.3554	-0.3708	-0.3461
14.2417	-0.40635	-0.18225	-0.3645	-0.38155	-0.35525	-0.3512
14.25	-0.4124	-0.193925	-0.38785	-0.4031	-0.33095	-0.3604
14.2583	-0.431	-0.208925	-0.41785	-0.43025	-0.3213	-0.37315
14.2667	-0.45175	-0.22385	-0.4477	-0.46115	-0.31135	-0.39195
14.275	-0.466	-0.2345	-0.469	-0.47905	-0.3051	-0.4135
14.2833	-0.4901	-0.24995	-0.4999	-0.5018	-0.30985	-0.4416
14.2917	-0.5087	-0.259625	-0.51925	-0.5195	-0.3097	-0.4603
14.3	-0.5326	-0.26875	-0.5375	-0.53005	-0.32105	-0.48185
14.3083	-0.54575	-0.274775	-0.54955	-0.52935	-0.3251	-0.5022
14.3167	-0.5562	-0.272825	-0.54565	-0.52555	-0.33535	-0.5165
14.325	-0.59255	-0.2826	-0.5652	-0.5433	-0.3766	-0.54965
14.3333	-0.61095	-0.285575	-0.57115	-0.5482	-0.40835	-0.5628
14.3417	-0.62465	-0.287575	-0.57515	-0.5481	-0.44315	-0.57095
14.35	-0.62425	-0.284075	-0.56815	-0.5472	-0.46925	-0.5676
14.3583	-0.6213	-0.285825	-0.57165	-0.55045	-0.5009	-0.5641
14.3667	-0.6164	-0.282575	-0.56515	-0.55115	-0.5234	-0.55505
14.375	-0.61095	-0.285425	-0.57085	-0.5577	-0.54665	-0.5448
14.3833	-0.6101	-0.286125	-0.57225	-0.56745	-0.56425	-0.542
14.3917	-0.617	-0.2916	-0.5832	-0.58205	-0.5786	-0.54585
14.4	-0.61325	-0.298975	-0.59795	-0.59665	-0.58795	-0.5544
14.4083	-0.61195	-0.3014	-0.6028	-0.60215	-0.58735	-0.5555
14.4167	-0.6235	-0.305025	-0.61005	-0.6022	-0.58095	-0.57245
14.425	-0.62335	-0.30095	-0.6019	-0.5758	-0.56445	-0.58065
14.4333	-0.6205	-0.28715	-0.5743	-0.53615	-0.54695	-0.57785
14.4417	-0.61655	-0.268375	-0.53675	-0.504	-0.5283	-0.5745
14.45	-0.60035	-0.25355	-0.5071	-0.481	-0.5121	-0.54255
14.4583	-0.56455	-0.23845	-0.4769	-0.45025	-0.48345	-0.4986
14.4667	-0.5173	-0.228575	-0.45715	-0.4324	-0.47635	-0.4651
14.475	-0.4869	-0.221125	-0.44225	-0.4212	-0.468	-0.4387
14.4833	-0.4584	-0.214275	-0.42855	-0.41235	-0.4591	-0.4064
14.4917	-0.43775	-0.210525	-0.42105	-0.4158	-0.46165	-0.38395
14.5	-0.4246	-0.2107	-0.4214	-0.4174	-0.4634	-0.35845
14.5083	-0.42355	-0.2155	-0.431	-0.42855	-0.46945	-0.3584
14.5167	-0.4238	-0.216775	-0.43355	-0.4459	-0.4608	-0.3532
14.525	-0.4276	-0.2239	-0.4478	-0.4619	-0.44375	-0.3569
14.5333	-0.42935	-0.231775	-0.46355	-0.4759	-0.4175	-0.36535
14.5417	-0.44845	-0.24115	-0.4823	-0.50145	-0.40275	-0.38955
14.55	-0.4636	-0.252325	-0.50465	-0.52065	-0.39395	-0.4192
14.5583	-0.48005	-0.2605	-0.521	-0.53075	-0.39055	-0.4477
14.5667	-0.494	-0.263875	-0.52775	-0.53825	-0.3794	-0.4704
14.575	-0.5145	-0.27235	-0.5447	-0.5532	-0.38305	-0.50595
14.5833	-0.52315	-0.273875	-0.54775	-0.55485	-0.3881	-0.5263
14.5917	-0.5318	-0.276725	-0.55345	-0.55505	-0.39225	-0.5434
14.6	-0.5414	-0.272675	-0.54535	-0.54125	-0.39255	-0.5527
14.6083	-0.5611	-0.278175	-0.55635	-0.5474	-0.4171	-0.5739
14.6167	-0.5804	-0.280875	-0.56175	-0.55025	-0.4427	-0.58825
14.625	-0.58615	-0.28305	-0.5661	-0.55775	-0.4696	-0.5957
14.6333	-0.58435	-0.28045	-0.5609	-0.5603	-0.49045	-0.5857
14.6417	-0.5813	-0.280375	-0.56075	-0.55865	-0.51145	-0.57725
14.65	-0.57865	-0.282325	-0.56465	-0.5673	-0.53115	-0.57385
14.6583	-0.57585	-0.2824	-0.5648	-0.57455	-0.55065	-0.5746
14.6667	-0.5768	-0.28905	-0.5781	-0.5866	-0.56735	-0.57235
14.675	-0.58125	-0.289925	-0.57985	-0.597	-0.57665	-0.5734
14.6833	-0.5877	-0.297475	-0.59495	-0.6042	-0.5817	-0.58525
14.6917	-0.5941	-0.298675	-0.59735	-0.61175	-0.5834	-0.6
14.7	-0.599	-0.301625	-0.60325	-0.6032	-0.573	-0.6003
14.7083	-0.6028	-0.2901	-0.5802	-0.57185	-0.5549	-0.60175
14.7167	-0.6053	-0.278775	-0.55755	-0.53775	-0.5482	-0.61225
14.725	-0.59805	-0.25545	-0.5109	-0.49705	-0.53205	-0.5946
14.7333	-0.58255	-0.235075	-0.47015	-0.4692	-0.51165	-0.56715
14.7417	-0.55605	-0.223725	-0.44745	-0.4429	-0.50055	-0.528
14.75	-0.5135	-0.21125	-0.4225	-0.4195	-0.48875	-0.49035
14.7583	-0.47785	-0.202725	-0.40545	-0.40835	-0.4832	-0.4744
14.7667	-0.45645	-0.193575	-0.38715	-0.3994	-0.47855	-0.45715
14.775	-0.4353	-0.18825	-0.3765	-0.39325	-0.4694	-0.43455
14.7833	-0.424	-0.1892	-0.3784	-0.3922	-0.48095	-0.4344
14.7917	-0.4239	-0.1891	-0.3782	-0.39585	-0.4834	-0.43225
14.8	-0.428	-0.1932	-0.3864	-0.4144	-0.4762	-0.44135
14.8083	-0.4355	-0.19935	-0.3987	-0.4262	-0.45175	-0.4452
14.8167	-0.44445	-0.20765	-0.4153	-0.43965	-0.4213	-0.44925
14.825	-0.45745	-0.21455	-0.4291	-0.45615	-0.3942	-0.4606
14.8333	-0.47375	-0.228275	-0.45655	-0.4812	-0.38485	-0.4762
14.8417	-0.49695	-0.241175	-0.48235	-0.50315	-0.37695	-0.4915
14.85	-0.5098	-0.2472	-0.4944	-0.51625	-0.3617	-0.50255
14.8583	-0.5274	-0.2568	-0.5136	-0.5254	-0.3614	-0.5163
14.8667	-0.54535	-0.264275	-0.52855	-0.53805	-0.3675	-0.5287
14.875	-0.563	-0.268275	-0.53655	-0.54285	-0.3699	-0.5456
14.8833	-0.573	-0.2715	-0.543	-0.53895	-0.3717	-0.5479
14.8917	-0.596	-0.278025	-0.55605	-0.55125	-0.3967	-0.5653
14.9	-0.6266	-0.287375	-0.57475	-0.56285	-0.4294	-0.58875
14.9083	-0.6413	-0.2891	-0.5782	-0.5772	-0.45535	-0.5957
14.9167	-0.6389	-0.289225	-0.57845	-0.5756	-0.4825	-0.59385
14.925	-0.63675	-0.2905	-0.581	-0.5757	-0.5042	-0.58525
14.9333	-0.6368	-0.291725	-0.58345	-0.5873	-0.5301	-0.58805
14.9417	-0.63695	-0.295575	-0.59115	-0.59875	-0.5554	-0.58955
14.95	-0.63695	-0.299775	-0.59955	-0.60705	-0.5766	-0.59095
14.9583	-0.63575	-0.30115	-0.6023	-0.61395	-0.59175	-0.5985
14.9667	-0.6427	-0.3091	-0.6182	-0.62415	-0.60085	-0.6062
14.975	-0.65035	-0.31155	-0.6231	-0.6322	-0.601	-0.61295
14.9833	-0.65625	-0.316675	-0.63335	-0.6329	-0.6026	-0.62955
14.9917	-0.65695	-0.307025	-0.61405	-0.60445	-0.58785	-0.6291
15	-0.6555	-0.2904	-0.5808	-0.5597	-0.57515	-0.63115
15.0083	-0.6526	-0.27315	-0.5463	-0.53105	-0.5633	-0.6257
15.0167	-0.64135	-0.25445	-0.5089	-0.50565	-0.5439	-0.59305
15.025	-0.60375	-0.238625	-0.47725	-0.47785	-0.52935	-0.55145
15.0333	-0.555	-0.22695	-0.4539	-0.45705	-0.51865	-0.51715
15.0417	-0.5142	-0.216975	-0.43395	-0.43675	-0.503	-0.4889
15.05	-0.48815	-0.2109	-0.4218	-0.43265	-0.4997	-0.4662
15.0583	-0.47555	-0.2106	-0.4212	-0.43715	-0.5084	-0.4548
15.0667	-0.4627	-0.210125	-0.42025	-0.43495	-0.5056	-0.44355
15.075	-0.4535	-0.211	-0.422	-0.44135	-0.5106	-0.4395
15.0833	-0.4526	-0.21605	-0.4321	-0.45775	-0.5047	-0.4328
15.0917	-0.4538	-0.22135	-0.4427	-0.46725	-0.4765	-0.4265
15.1	-0.4658	-0.232	-0.464	-0.49065	-0.45405	-0.43775
15.1083	-0.4754	-0.24335	-0.4867	-0.509	-0.43225	-0.4524
15.1167	-0.4901	-0.251875	-0.50375	-0.5318	-0.4161	-0.46455
15.125	-0.50825	-0.2605	-0.521	-0.5504	-0.40365	-0.48165
15.1333	-0.5262	-0.27	-0.54	-0.5667	-0.40095	-0.50695
15.1417	-0.54685	-0.27785	-0.5557	-0.57495	-0.3965	-0.52905
15.15	-0.5678	-0.284875	-0.56975	-0.5876	-0.3987	-0.54815
15.1583	-0.5823	-0.28705	-0.5741	-0.58005	-0.39765	-0.5657
15.1667	-0.597	-0.2872	-0.5744	-0.5757	-0.40085	-0.57735
15.175	-0.6209	-0.29325	-0.5865	-0.58375	-0.42535	-0.597
15.1833	-0.6447	-0.29505	-0.5901	-0.5905	-0.45565	-0.6121
15.1917	-0.65535	-0.2986	-0.5972	-0.598	-0.48395	-0.621
15.2	-0.6652	-0.302075	-0.60415	-0.6013	-0.51225	-0.6232
15.2083	-0.66365	-0.30195	-0.6039	-0.60545	-0.5299	-0.61395
15.2167	-0.6571	-0.30015	-0.6003	-0.6136	-0.5544	-0.6093
15.225	-0.6573	-0.304525	-0.60905	-0.62165	-0.57845	-0.6108
15.2333	-0.64785	-0.30325	-0.6065	-0.6219	-0.5906	-0.6019
15.2417	-0.6482	-0.311275	-0.62255	-0.63595	-0.6066	-0.61305
15.25	-0.65465	-0.31745	-0.6349	-0.64835	-0.62045	-0.6198
15.2583	-0.6553	-0.31715	-0.6343	-0.6497	-0.6171	-0.6179
15.2667	-0.65085	-0.317125	-0.63425	-0.64515	-0.60265	-0.62725
15.275	-0.6601	-0.315175	-0.63035	-0.61755	-0.6014	-0.63745
15.2833	-0.65785	-0.30155	-0.6031	-0.57865	-0.58275	-0.63975
15.2917	-0.6504	-0.28215	-0.5643	-0.5456	-0.5661	-0.62655
15.3	-0.6419	-0.269525	-0.53905	-0.5223	-0.55745	-0.6049
15.3083	-0.61005	-0.254875	-0.50975	-0.4965	-0.54455	-0.5683
15.3167	-0.56365	-0.2401	-0.4802	-0.4726	-0.53765	-0.5298
15.325	-0.52705	-0.2299	-0.4598	-0.46005	-0.5301	-0.5065
15.3333	-0.50285	-0.221925	-0.44385	-0.45685	-0.5295	-0.4845
15.3417	-0.4802	-0.21805	-0.4361	-0.45445	-0.5322	-0.46955
15.35	-0.46985	-0.220725	-0.44145	-0.4618	-0.5403	-0.46465
15.3583	-0.45815	-0.21905	-0.4381	-0.4655	-0.5363	-0.46345
15.3667	-0.4572	-0.222975	-0.44595	-0.4864	-0.53445	-0.4691
15.375	-0.4541	-0.2279	-0.4558	-0.49305	-0.509	-0.46615
15.3833	-0.4664	-0.239125	-0.47825	-0.51865	-0.48685	-0.48345
15.3917	-0.47575	-0.2475	-0.495	-0.5379	-0.46145	-0.4987
15.4	-0.4925	-0.26105	-0.5221	-0.55675	-0.4467	-0.52195
15.4083	-0.5038	-0.26935	-0.5387	-0.5714	-0.43255	-0.53485
15.4167	-0.52585	-0.278825	-0.55765	-0.58425	-0.41855	-0.5572
15.425	-0.5404	-0.284625	-0.56925	-0.5881	-0.40745	-0.5728
15.4333	-0.56275	-0.289375	-0.57875	-0.59585	-0.4161	-0.5858
15.4417	-0.57415	-0.291625	-0.58325	-0.5901	-0.41215	-0.60025
15.45	-0.59255	-0.29335	-0.5867	-0.58745	-0.4171	-0.6043
15.4583	-0.6106	-0.29735	-0.5947	-0.5934	-0.44045	-0.61975
15.4667	-0.63205	-0.301875	-0.60375	-0.6	-0.4638	-0.6298
15.475	-0.65055	-0.3058	-0.6116	-0.6123	-0.4994	-0.63475
15.4833	-0.66025	-0.3088	-0.6176	-0.6199	-0.5262	-0.63455
15.4917	-0.65935	-0.309375	-0.61875	-0.62625	-0.5497	-0.6285
15.5	-0.66015	-0.312	-0.624	-0.63425	-0.5744	-0.6245
15.5083	-0.65635	-0.31425	-0.6285	-0.63955	-0.59205	-0.61885
15.5167	-0.64985	-0.31565	-0.6313	-0.64235	-0.611	-0.62125
15.525	-0.65835	-0.321125	-0.64225	-0.65305	-0.62285	-0.6192
15.5333	-0.65795	-0.32435	-0.6487	-0.66255	-0.63085	-0.631
15.5417	-0.6676	-0.331275	-0.66255	-0.6737	-0.6361	-0.6423
15.55	-0.66935	-0.33095	-0.6619	-0.66615	-0.6265	-0.65185
15.5583	-0.668	-0.3247	-0.6494	-0.6395	-0.6137	-0.6509
15.5667	-0.6733	-0.316025	-0.63205	-0.6046	-0.60635	-0.6547
15.575	-0.66285	-0.293725	-0.58745	-0.5621	-0.58725	-0.63765
15.5833	-0.6565	-0.278675	-0.55735	-0.5425	-0.5835	-0.61905
15.5917	-0.6261	-0.266775	-0.53355	-0.52255	-0.57155	-0.57655
15.6	-0.5884	-0.25765	-0.5153	-0.5072	-0.56185	-0.54
15.6083	-0.5505	-0.247	-0.494	-0.49965	-0.5544	-0.51055
15.6167	-0.52535	-0.2405	-0.481	-0.49485	-0.55325	-0.49265
15.625	-0.50495	-0.239725	-0.47945	-0.49445	-0.55155	-0.4708
15.6333	-0.4891	-0.239	-0.478	-0.49505	-0.55355	-0.4773
15.6417	-0.4813	-0.24705	-0.4941	-0.51385	-0.56105	-0.47795
15.65	-0.4786	-0.247075	-0.49415	-0.52175	-0.5506	-0.4763
15.6583	-0.4811	-0.2538	-0.5076	-0.53865	-0.53035	-0.4833
15.6667	-0.4851	-0.262375	-0.52475	-0.55625	-0.5014	-0.49595
15.675	-0.49945	-0.2743	-0.5486	-0.58265	-0.4852	-0.51825
15.6833	-0.5084	-0.283975	-0.56795	-0.59225	-0.4703	-0.53505
15.6917	-0.52335	-0.29155	-0.5831	-0.6075	-0.4632	-0.5577
15.7	-0.54025	-0.29825	-0.5965	-0.61945	-0.45065	-0.57525
15.7083	-0.55125	-0.30395	-0.6079	-0.6304	-0.45315	-0.59175
15.7167	-0.55565	-0.302625	-0.60525	-0.62885	-0.45135	-0.6034
15.725	-0.56085	-0.302675	-0.60535	-0.6221	-0.45125	-0.6204
15.7333	-0.55675	-0.296925	-0.59385	-0.61115	-0.4528	-0.6201
15.7417	-0.5524	-0.295675	-0.59135	-0.60875	-0.4695	-0.6311
15.75	-0.54765	-0.29665	-0.5933	-0.6089	-0.4993	-0.6468
15.7583	-0.52745	-0.293675	-0.58735	-0.6108	-0.5404	-0.6671
15.7667	-0.4824	-0.281775	-0.56355	-0.6082	-0.5619	-0.66745
15.775	-0.40275	-0.262225	-0.52445	-0.58385	-0.57185	-0.65885
15.7833	-0.30545	-0.242225	-0.48445	-0.5684	-0.58605	-0.6533
15.7917	-0.1641	-0.214275	-0.42855	-0.53745	-0.59465	-0.65305
15.8	0.0045	-0.1824	-0.3648	-0.5097	-0.60215	-0.6623
15.8083	0.23035	-0.13105	-0.2621	-0.4476	-0.5919	-0.65
15.8167	0.5279	-0.06995	-0.1399	-0.3799	-0.5763	-0.65355
15.825	0.89045	0.008675	0.01735	-0.28455	-0.54825	-0.65595
15.8333	1.33205	0.1093	0.2186	-0.1587	-0.4937	-0.6503
15.8417	1.8457	0.2296	0.4592	0.03205	-0.42245	-0.6414
15.85	2.41635	0.37835	0.7567	0.26785	-0.3368	-0.63145
15.8583	3.031	0.55825	1.1165	0.5318	-0.2161	-0.5995
15.8667	3.6572	0.727475	1.45495	0.7811	-0.0843	-0.5501
15.875	4.30195	0.8846	1.7692	1.0467	0.07805	-0.4829
15.8833	4.92015	1.02535	2.0507	1.30305	0.2642	-0.4053
15.8917	5.42545	1.1439	2.2878	1.5246	0.4863	-0.30815
15.9	5.73985	1.21087	2.42175	1.67355	0.6987	-0.2184
15.9083	5.8801	1.2332	2.4664	1.76805	0.9164	-0.0995
15.9167	5.80315	1.2071	2.4142	1.79005	1.12265	0.0392
15.925	5.5184	1.13615	2.2723	1.7332	1.30115	0.1811
15.9333	5.05485	1.03087	2.06175	1.60845	1.4642	0.3458
15.9417	4.47345	0.90635	1.8127	1.44525	1.6108	0.51975
15.95	3.83425	0.76805	1.5361	1.2409	1.7321	0.6875
15.9583	3.18015	0.62475	1.2495	1.0142	1.781	0.82975
15.9667	2.58635	0.48925	0.9785	0.79535	1.7621	0.9526
15.975	2.05085	0.365825	0.73165	0.57835	1.6627	1.0323
15.9833	1.58515	0.2537	0.5074	0.37705	1.4915	1.0757
15.9917	1.1963	0.160625	0.32125	0.21375	1.2945	1.0823
16	0.8769	0.08525	0.1705	0.0763	1.0728	1.0375
16.0083	0.627	0.0251	0.0502	-0.0355	0.85285	0.9575
16.0167	0.4229	-0.01925	-0.0385	-0.12135	0.64935	0.84955
16.025	0.2514	-0.058525	-0.11705	-0.18915	0.46335	0.70775
16.0333	0.1051	-0.093625	-0.18725	-0.24965	0.2891	0.55385
16.0417	-0.02885	-0.1229	-0.2458	-0.31235	0.1261	0.39455
16.05	-0.1248	-0.140925	-0.28185	-0.34825	-0.0058	0.2528
16.0583	-0.19415	-0.151725	-0.30345	-0.3752	-0.1091	0.12685
16.0667	-0.2401	-0.15855	-0.3171	-0.38325	-0.18935	0.0225
16.075	-0.2939	-0.166625	-0.33325	-0.4111	-0.26655	-0.092
16.0833	-0.3266	-0.165525	-0.33105	-0.40685	-0.30905	-0.1602
16.0917	-0.34935	-0.169075	-0.33815	-0.4182	-0.3406	-0.22725
16.1	-0.3877	-0.175475	-0.35095	-0.4243	-0.3727	-0.28855
16.1083	-0.41105	-0.17815	-0.3563	-0.42535	-0.38215	-0.3349
16.1167	-0.4372	-0.17995	-0.3599	-0.42255	-0.37545	-0.3699
16.125	-0.456	-0.17975	-0.3595	-0.39875	-0.36345	-0.3956
16.1333	-0.47335	-0.1694	-0.3388	-0.36425	-0.3439	-0.40955
16.1417	-0.48885	-0.15465	-0.3093	-0.32675	-0.3231	-0.4106
16.15	-0.49925	-0.144925	-0.28985	-0.31315	-0.31405	-0.39375
16.1583	-0.4801	-0.13705	-0.2741	-0.2994	-0.29505	-0.3525
16.1667	-0.45255	-0.13445	-0.2689	-0.2954	-0.28985	-0.3138
16.175	-0.42465	-0.1388	-0.2776	-0.3031	-0.29145	-0.29285
16.1833	-0.40195	-0.141025	-0.28205	-0.31225	-0.29725	-0.2727
16.1917	-0.38635	-0.149375	-0.29875	-0.33305	-0.3132	-0.2617
16.2	-0.3731	-0.1592	-0.3184	-0.3478	-0.3295	-0.2547
16.2083	-0.3637	-0.16835	-0.3367	-0.3748	-0.35175	-0.2658
16.2167	-0.36215	-0.183425	-0.36685	-0.40455	-0.3702	-0.28085
16.225	-0.37165	-0.1974	-0.3948	-0.4391	-0.3792	-0.3102
16.2333	-0.37335	-0.207675	-0.41535	-0.46795	-0.37155	-0.3359
16.2417	-0.3852	-0.222325	-0.44465	-0.4955	-0.3646	-0.3704
16.25	-0.3951	-0.235475	-0.47095	-0.52125	-0.3685	-0.4114
16.2583	-0.40335	-0.242025	-0.48405	-0.53215	-0.3776	-0.4442
16.2667	-0.41575	-0.2485	-0.497	-0.5559	-0.3826	-0.48775
16.275	-0.40755	-0.2443	-0.4886	-0.55465	-0.3895	-0.514
16.2833	-0.3815	-0.230925	-0.46185	-0.5479	-0.3887	-0.5427
16.2917	-0.3409	-0.2118	-0.4236	-0.53255	-0.3886	-0.5629
16.3	-0.28535	-0.184075	-0.36815	-0.50365	-0.3968	-0.57605
16.3083	-0.2032	-0.149475	-0.29895	-0.4724	-0.4103	-0.59365
16.3167	-0.08865	-0.10445	-0.2089	-0.43335	-0.4203	-0.6039
16.325	0.0471	-0.050225	-0.10045	-0.38985	-0.4331	-0.61705
16.3333	0.2225	0.006275	0.01255	-0.3316	-0.4418	-0.6171
16.3417	0.4135	0.071275	0.14255	-0.25775	-0.4353	-0.6043
16.35	0.61455	0.132925	0.26585	-0.18285	-0.4133	-0.59955
16.3583	0.8105	0.1901	0.3802	-0.1069	-0.37825	-0.58605
16.3667	0.9792	0.238325	0.47665	-0.03555	-0.33645	-0.58105
16.375	1.12035	0.275775	0.55155	0.02625	-0.2629	-0.56315
16.3833	1.20605	0.2934	0.5868	0.0748	-0.1937	-0.5566
16.3917	1.2507	0.300125	0.60025	0.1247	-0.1033	-0.52735
16.4	1.2375	0.290075	0.58015	0.14545	-0.01475	-0.50745
16.4083	1.17865	0.268475	0.53695	0.17005	0.06785	-0.4814
16.4167	1.08035	0.24845	0.4969	0.1964	0.14165	-0.4389
16.425	0.9566	0.224475	0.44895	0.21105	0.19835	-0.38705
16.4333	0.7967	0.189375	0.37875	0.1822	0.2242	-0.3249
16.4417	0.65455	0.138575	0.27715	0.1296	0.2305	-0.23975
16.45	0.5232	0.07895	0.1579	0.0575	0.2189	-0.152
16.4583	0.39245	0.0158	0.0316	-0.0286	0.1761	-0.08855
16.4667	0.2454	-0.0378	-0.0756	-0.1122	0.12225	-0.0442
16.475	0.0923	-0.084375	-0.16875	-0.1968	0.05075	-0.009
16.4833	-0.0396	-0.123425	-0.24685	-0.26925	-0.0321	-0.0085
16.4917	-0.14615	-0.151725	-0.30345	-0.32825	-0.11615	-0.01985
16.5	-0.22315	-0.179375	-0.35875	-0.39085	-0.19475	-0.0585
16.5083	-0.2819	-0.19935	-0.3987	-0.43595	-0.2533	-0.1107
16.5167	-0.32065	-0.217	-0.434	-0.47515	-0.28685	-0.17385
16.525	-0.35545	-0.2305	-0.461	-0.5077	-0.31095	-0.23635
16.5333	-0.38995	-0.247325	-0.49465	-0.54035	-0.34805	-0.31475
16.5417	-0.41515	-0.252675	-0.50535	-0.56	-0.37045	-0.38025
16.55	-0.4464	-0.262925	-0.52585	-0.5737	-0.38885	-0.4422
16.5583	-0.47555	-0.26755	-0.5351	-0.58185	-0.3994	-0.4928
16.5667	-0.49205	-0.2681	-0.5362	-0.57525	-0.40035	-0.5298
16.575	-0.5083	-0.2622	-0.5244	-0.56515	-0.40445	-0.5529
16.5833	-0.53225	-0.257475	-0.51495	-0.55175	-0.40375	-0.57195
16.5917	-0.55675	-0.252225	-0.50445	-0.54735	-0.41935	-0.59205
16.6	-0.58145	-0.252425	-0.50485	-0.5433	-0.4441	-0.6059
16.6083	-0.61845	-0.25325	-0.5065	-0.54985	-0.47435	-0.62195
16.6167	-0.62835	-0.24365	-0.4873	-0.53955	-0.49085	-0.6198
16.625	-0.63475	-0.2403	-0.4806	-0.52665	-0.5064	-0.6208
16.6333	-0.6373	-0.2351	-0.4702	-0.52365	-0.51125	-0.60735
16.6417	-0.63605	-0.22975	-0.4595	-0.5168	-0.51655	-0.6027
16.65	-0.6398	-0.2282	-0.4564	-0.5084	-0.5115	-0.59515
[truncated: 1,002 more rows]

## Sheet: Panel d - AnGH71C
Time (mins)	0	15	30	60	180	1200
0	0.0166	0.00725	0.0145	0.0177	-0.00165	0.0189
0.0083	0.0299	0.01133	0.0227	0.0254	0.01155	0.0308
0.0167	0.0444	0.01425	0.0285	0.0348	0.0141	0.0376
0.025	0.062	0.02228	0.0446	0.0551	0.03145	0.0457
0.0333	0.07225	0.02763	0.0553	0.0704	0.0393	0.0527
0.0417	0.0811	0.0368	0.0736	0.0886	0.04645	0.068
0.05	0.08855	0.04788	0.0958	0.1097	0.0538	0.0857
0.0583	0.0858	0.05465	0.1093	0.1135	0.05415	0.0956
0.0667	0.08695	0.06308	0.1262	0.1286	0.0666	0.1144
0.075	0.0754	0.06675	0.1335	0.1248	0.0802	0.1241
0.0833	0.0708	0.06765	0.1353	0.1218	0.0968	0.1311
0.0917	0.0579	0.0667	0.1334	0.1168	0.11115	0.1299
0.1	0.05285	0.0669	0.1338	0.1094	0.1308	0.1316
0.1083	0.02035	0.0535	0.107	0.0772	0.1349	0.1104
0.1167	-0.0057	0.0368	0.0736	0.0437	0.1421	0.0807
0.125	-0.02765	0.02288	0.0458	0.0145	0.1476	0.0515
0.1333	-0.04	0.01103	0.0221	-0.0045	0.1588	0.0278
0.1417	-0.0547	-0.0003	-0.0006	-0.0289	0.1663	0.0065
0.15	-0.0654	-0.01093	-0.0219	-0.0448	0.16565	-0.0169
0.1583	-0.0684	-0.01713	-0.0343	-0.0541	0.1653	-0.0289
0.1667	-0.06805	-0.02378	-0.0476	-0.0648	0.15275	-0.0445
0.175	-0.0657	-0.02778	-0.0556	-0.0681	0.14695	-0.0509
0.1833	-0.0645	-0.03205	-0.0641	-0.0723	0.1269	-0.0573
0.1917	-0.05395	-0.02735	-0.0547	-0.067	0.1133	-0.0547
0.2	-0.04465	-0.02925	-0.0585	-0.0581	0.0941	-0.0598
0.2083	-0.03995	-0.02458	-0.0492	-0.0508	0.0725	-0.0517
0.2167	-0.0391	-0.02093	-0.0419	-0.0465	0.05125	-0.0455
0.225	-0.0457	-0.0216	-0.0432	-0.0468	0.02705	-0.0498
0.2333	-0.0478	-0.01883	-0.0377	-0.0433	0.011	-0.0412
0.2417	-0.0472	-0.01933	-0.0387	-0.0487	-0.00165	-0.0386
0.25	-0.0462	-0.02	-0.04	-0.0534	-0.01175	-0.0427
0.2583	-0.0344	-0.02183	-0.0437	-0.058	-0.02585	-0.0492
0.2667	-0.02835	-0.02263	-0.0453	-0.0466	-0.0254	-0.0476
0.275	-0.0224	-0.01798	-0.036	-0.0384	-0.02385	-0.0438
0.2833	-0.008	-0.01548	-0.031	-0.0327	-0.0243	-0.0406
0.2917	0.0069	-0.01475	-0.0295	-0.0242	-0.0202	-0.0351
0.3	0.0243	-0.01035	-0.0207	-0.0162	-0.0163	-0.0309
0.3083	0.0469	0	0	0.0123	0.00035	-0.0134
0.3167	0.06225	0.01015	0.0203	0.0395	-0.00035	0.0088
0.325	0.06835	0.0232	0.0464	0.0617	0.00575	0.0293
0.3333	0.07495	0.0346	0.0692	0.0762	0.00465	0.0483
0.3417	0.07655	0.0435	0.087	0.0949	0.00275	0.0688
0.35	0.074	0.05225	0.1045	0.1086	0.0103	0.0937
0.3583	0.06545	0.0585	0.117	0.1112	0.01805	0.1106
0.3667	0.05305	0.06085	0.1217	0.1115	0.03015	0.1208
0.375	0.03835	0.06005	0.1201	0.1013	0.0404	0.1252
0.3833	0.0204	0.05548	0.111	0.0867	0.05205	0.1205
0.3917	0.00055	0.04648	0.093	0.0645	0.0695	0.109
0.4	-0.02765	0.0325	0.065	0.0357	0.08095	0.0788
0.4083	-0.0528	0.017	0.034	-0.0024	0.09245	0.049
0.4167	-0.0641	0.0036	0.0072	-0.0253	0.1174	0.0252
0.425	-0.0729	-0.00558	-0.0112	-0.045	0.13765	0.0029
0.4333	-0.0838	-0.01993	-0.0399	-0.0639	0.1476	-0.0206
0.4417	-0.08775	-0.02705	-0.0541	-0.079	0.15805	-0.04
0.45	-0.0897	-0.03623	-0.0725	-0.0909	0.1514	-0.0591
0.4583	-0.095	-0.04243	-0.0849	-0.098	0.14065	-0.0799
0.4667	-0.08745	-0.04438	-0.0888	-0.1038	0.1285	-0.091
0.475	-0.0805	-0.0436	-0.0872	-0.0994	0.11255	-0.0894
0.4833	-0.07335	-0.04438	-0.0888	-0.0927	0.09085	-0.094
0.4917	-0.06865	-0.03963	-0.0793	-0.0817	0.07105	-0.0872
0.5	-0.06175	-0.03515	-0.0703	-0.0727	0.05385	-0.0812
0.5083	-0.05985	-0.03085	-0.0617	-0.0611	0.02755	-0.0678
0.5167	-0.06095	-0.02498	-0.05	-0.0585	0.01375	-0.06
0.525	-0.0612	-0.0235	-0.047	-0.0565	-0.0013	-0.0534
0.5333	-0.06255	-0.0268	-0.0536	-0.0676	-0.0223	-0.0542
0.5417	-0.05245	-0.02598	-0.052	-0.0677	-0.02965	-0.0534
0.55	-0.05915	-0.0318	-0.0636	-0.0696	-0.04255	-0.059
0.5583	-0.06135	-0.0311	-0.0622	-0.0722	-0.04755	-0.0677
0.5667	-0.052	-0.02893	-0.0579	-0.0613	-0.0461	-0.0617
0.575	-0.0374	-0.02725	-0.0545	-0.0645	-0.04295	-0.062
0.5833	-0.0195	-0.02683	-0.0537	-0.0514	-0.03815	-0.0595
0.5917	-0.0036	-0.02328	-0.0466	-0.0354	-0.0293	-0.0575
0.6	0.02035	-0.01145	-0.0229	-0.0101	-0.02275	-0.0522
0.6083	0.036	0.00125	0.0025	0.018	-0.01145	-0.0286
0.6167	0.0454	0.01173	0.0235	0.0363	-0.01725	-0.009
0.625	0.0519	0.0224	0.0448	0.0594	-0.0203	0.0122
0.6333	0.05565	0.03538	0.0708	0.075	-0.01605	0.0363
0.6417	0.05115	0.04523	0.0905	0.0868	-0.0069	0.0615
0.65	0.0464	0.05008	0.1002	0.0975	0.00745	0.081
0.6583	0.03215	0.05275	0.1055	0.0903	0.01265	0.0921
0.6667	0.01855	0.0512	0.1024	0.0857	0.0215	0.1019
0.675	-0.00115	0.04398	0.088	0.0652	0.02755	0.0912
0.6833	-0.0272	0.03265	0.0653	0.0352	0.0357	0.0803
0.6917	-0.04955	0.01803	0.0361	0.0049	0.05045	0.0528
0.7	-0.0679	0.0043	0.0086	-0.0192	0.0701	0.033
0.7083	-0.0797	-0.00548	-0.011	-0.0388	0.0895	0.0131
0.7167	-0.0928	-0.01675	-0.0335	-0.0626	0.0993	-0.0135
0.725	-0.10145	-0.02868	-0.0574	-0.0847	0.10745	-0.0357
0.7333	-0.1099	-0.04118	-0.0824	-0.1026	0.10795	-0.0599
0.7417	-0.1112	-0.04783	-0.0957	-0.1084	0.1111	-0.0768
0.75	-0.10845	-0.05205	-0.1041	-0.1197	0.10315	-0.0861
0.7583	-0.1079	-0.05648	-0.113	-0.1219	0.0901	-0.1035
0.7667	-0.0999	-0.05648	-0.113	-0.1184	0.07955	-0.1057
0.775	-0.09045	-0.05448	-0.109	-0.1124	0.0648	-0.1087
0.7833	-0.08475	-0.04883	-0.0977	-0.0998	0.0512	-0.1021
0.7917	-0.0827	-0.04558	-0.0912	-0.0915	0.03125	-0.0955
0.8	-0.0785	-0.03738	-0.0748	-0.082	0.0202	-0.0824
0.8083	-0.0762	-0.0365	-0.073	-0.0787	0.0015	-0.08
0.8167	-0.0734	-0.03473	-0.0695	-0.0797	-0.0144	-0.0751
0.825	-0.06305	-0.0326	-0.0652	-0.0781	-0.02115	-0.0713
0.8333	-0.07025	-0.03785	-0.0757	-0.0803	-0.03295	-0.0786
0.8417	-0.07675	-0.04015	-0.0803	-0.0784	-0.0483	-0.0855
0.85	-0.0667	-0.03708	-0.0742	-0.0793	-0.0517	-0.0762
0.8583	-0.0586	-0.03633	-0.0727	-0.0785	-0.05035	-0.0715
0.8667	-0.0448	-0.03573	-0.0715	-0.073	-0.05075	-0.0797
0.875	-0.03305	-0.03443	-0.0689	-0.0641	-0.0496	-0.0829
0.8833	-0.01395	-0.02915	-0.0583	-0.0417	-0.04745	-0.0754
0.8917	-0.00615	-0.0191	-0.0382	-0.0288	-0.0529	-0.0672
0.9	0.00585	-0.01218	-0.0244	-0.0067	-0.0513	-0.0522
0.9083	0.0146	0.0002	0.0004	0.0096	-0.05175	-0.0338
0.9167	0.01395	0.0079	0.0158	0.0291	-0.05355	-0.0145
0.925	0.01315	0.01575	0.0315	0.0336	-0.0459	-0.0007
0.9333	0.0121	0.02358	0.0472	0.0462	-0.0332	0.0175
0.9417	0.00795	0.027	0.054	0.0506	-0.0188	0.0323
0.95	-0.0052	0.03038	0.0608	0.0519	-0.0153	0.0402
0.9583	-0.0167	0.02845	0.0569	0.0417	0.00145	0.0418
0.9667	-0.0418	0.0169	0.0338	0.0185	0.0081	0.0276
0.975	-0.056	0.00905	0.0181	-0.002	0.02195	0.021
0.9833	-0.07215	-0.00213	-0.0043	-0.0239	0.03535	0.0044
0.9917	-0.0803	-0.0078	-0.0156	-0.0399	0.05625	-0.0061
1	-0.09045	-0.01683	-0.0337	-0.05	0.06945	-0.02
1.0083	-0.09555	-0.0252	-0.0504	-0.069	0.078	-0.0335
1.0167	-0.10455	-0.0343	-0.0686	-0.0856	0.0799	-0.0494
1.025	-0.1082	-0.04283	-0.0857	-0.1015	0.0739	-0.0666
1.0333	-0.1121	-0.04968	-0.0994	-0.1141	0.06255	-0.0835
1.0417	-0.11385	-0.05733	-0.1147	-0.1218	0.0515	-0.0972
1.05	-0.1096	-0.05655	-0.1131	-0.1222	0.04045	-0.1045
1.0583	-0.1045	-0.05575	-0.1115	-0.1158	0.02645	-0.106
1.0667	-0.10055	-0.05473	-0.1095	-0.1107	0.012	-0.1068
1.075	-0.10055	-0.05088	-0.1018	-0.107	0.0001	-0.0988
1.0833	-0.0959	-0.04745	-0.0949	-0.0988	-0.0084	-0.0914
1.0917	-0.09585	-0.04535	-0.0907	-0.0966	-0.01195	-0.0884
1.1	-0.0878	-0.04215	-0.0843	-0.0974	-0.0237	-0.0834
1.1083	-0.08405	-0.0417	-0.0834	-0.0944	-0.02875	-0.0811
1.1167	-0.086	-0.0477	-0.0954	-0.1017	-0.03915	-0.0946
1.125	-0.081	-0.0464	-0.0928	-0.0938	-0.0425	-0.0949
1.1333	-0.0792	-0.04608	-0.0922	-0.0946	-0.0458	-0.097
1.1417	-0.0755	-0.04813	-0.0963	-0.0955	-0.05195	-0.1008
1.15	-0.05795	-0.04513	-0.0903	-0.0916	-0.0505	-0.0986
1.1583	-0.04505	-0.04318	-0.0864	-0.0795	-0.05075	-0.1032
1.1667	-0.036	-0.0402	-0.0804	-0.0681	-0.05285	-0.104
1.175	-0.02125	-0.0315	-0.063	-0.0519	-0.05575	-0.0879
1.1833	-0.01505	-0.02105	-0.0421	-0.0335	-0.05825	-0.0716
1.1917	-0.01585	-0.01453	-0.0291	-0.0234	-0.0679	-0.0597
1.2	-0.0148	-0.00555	-0.0111	-0.0081	-0.0706	-0.0372
1.2083	-0.01445	0.00343	0.0069	0.0008	-0.06225	-0.0209
1.2167	-0.0205	0.0045	0.009	0.0013	-0.05935	-0.0103
1.225	-0.02375	0.01065	0.0213	0.0072	-0.04925	0.0017
1.2333	-0.0329	0.01033	0.0207	0.006	-0.0439	0.0056
1.2417	-0.04885	0.00363	0.0073	-0.0074	-0.03195	-0.0022
1.25	-0.06145	-0.00015	-0.0003	-0.0224	-0.0184	-0.0101
1.2583	-0.0745	-0.00995	-0.0199	-0.0382	-0.00415	-0.025
1.2667	-0.0846	-0.01538	-0.0308	-0.0511	0.02125	-0.0368
1.275	-0.0926	-0.02328	-0.0466	-0.0674	0.03795	-0.0513
1.2833	-0.09385	-0.02863	-0.0573	-0.0708	0.05545	-0.056
1.2917	-0.09945	-0.03728	-0.0746	-0.085	0.0614	-0.0692
1.3	-0.10295	-0.04178	-0.0836	-0.096	0.0601	-0.077
1.3083	-0.10505	-0.04473	-0.0895	-0.1015	0.06065	-0.0865
1.3167	-0.1058	-0.05093	-0.1019	-0.111	0.0488	-0.0948
1.325	-0.10405	-0.0542	-0.1084	-0.1135	0.03105	-0.1024
1.3333	-0.10585	-0.05773	-0.1155	-0.1172	0.01095	-0.1073
1.3417	-0.1	-0.05613	-0.1123	-0.1128	-0.00595	-0.1092
1.35	-0.09645	-0.05183	-0.1037	-0.1049	-0.0174	-0.0985
1.3583	-0.0938	-0.04803	-0.0961	-0.0982	-0.02825	-0.0947
1.3667	-0.09935	-0.04483	-0.0897	-0.0931	-0.03955	-0.0843
1.375	-0.09555	-0.0425	-0.085	-0.0932	-0.04545	-0.0775
1.3833	-0.0875	-0.04053	-0.0811	-0.0923	-0.0507	-0.0708
1.3917	-0.0817	-0.04095	-0.0819	-0.0965	-0.05035	-0.0725
1.4	-0.08075	-0.04385	-0.0877	-0.0989	-0.05065	-0.0809
1.4083	-0.08595	-0.04785	-0.0957	-0.1034	-0.05645	-0.0928
1.4167	-0.08445	-0.04735	-0.0947	-0.1015	-0.05805	-0.0921
1.425	-0.08025	-0.04995	-0.0999	-0.1047	-0.05605	-0.0969
1.4333	-0.06495	-0.05155	-0.1031	-0.1047	-0.05225	-0.1023
1.4417	-0.05785	-0.0534	-0.1068	-0.1031	-0.05405	-0.1135
1.45	-0.0437	-0.04943	-0.0989	-0.0886	-0.05235	-0.1169
1.4583	-0.0341	-0.03985	-0.0797	-0.0703	-0.05675	-0.1053
1.4667	-0.03155	-0.03418	-0.0684	-0.0604	-0.0606	-0.1005
1.475	-0.02865	-0.02605	-0.0521	-0.0454	-0.0715	-0.0808
1.4833	-0.033	-0.0199	-0.0398	-0.0362	-0.0789	-0.0652
1.4917	-0.0341	-0.01105	-0.0221	-0.0252	-0.0759	-0.048
1.5	-0.04645	-0.00905	-0.0181	-0.0267	-0.07495	-0.0399
1.5083	-0.04915	-0.00478	-0.0096	-0.0216	-0.066	-0.022
1.5167	-0.06125	-0.004	-0.008	-0.0253	-0.06115	-0.0157
1.525	-0.08025	-0.0111	-0.0222	-0.0426	-0.0579	-0.0235
1.5333	-0.08935	-0.01553	-0.0311	-0.0567	-0.0417	-0.034
1.5417	-0.1076	-0.02658	-0.0532	-0.0817	-0.0324	-0.0493
1.55	-0.1174	-0.03393	-0.0679	-0.0945	-0.0086	-0.063
1.5583	-0.1171	-0.03935	-0.0787	-0.1018	0.01365	-0.076
1.5667	-0.1203	-0.04703	-0.0941	-0.1182	0.028	-0.0906
1.575	-0.1171	-0.05188	-0.1038	-0.1212	0.04195	-0.1017
1.5833	-0.12035	-0.05778	-0.1156	-0.1357	0.0482	-0.1168
1.5917	-0.1199	-0.0621	-0.1242	-0.1347	0.0451	-0.1266
1.6	-0.11815	-0.06813	-0.1363	-0.1394	0.03635	-0.1347
1.6083	-0.11645	-0.06688	-0.1338	-0.1395	0.0194	-0.1375
1.6167	-0.11455	-0.06738	-0.1348	-0.1409	-0.0001	-0.1402
1.625	-0.11555	-0.06903	-0.1381	-0.1365	-0.0251	-0.1441
1.6333	-0.1068	-0.06333	-0.1267	-0.1263	-0.03945	-0.1323
1.6417	-0.10515	-0.0578	-0.1156	-0.1172	-0.0558	-0.1229
1.65	-0.1034	-0.05233	-0.1047	-0.1085	-0.0693	-0.1072
1.6583	-0.1026	-0.0465	-0.093	-0.1035	-0.076	-0.0976
1.6667	-0.0939	-0.04405	-0.0881	-0.0992	-0.07805	-0.0863
1.675	-0.0853	-0.04155	-0.0831	-0.1028	-0.08045	-0.0774
1.6833	-0.0836	-0.04365	-0.0873	-0.0987	-0.08015	-0.0778
1.6917	-0.09095	-0.04508	-0.0902	-0.0988	-0.0778	-0.0818
1.7	-0.0857	-0.04563	-0.0913	-0.0997	-0.0762	-0.0817
1.7083	-0.0762	-0.04728	-0.0946	-0.106	-0.0701	-0.0864
1.7167	-0.0697	-0.049	-0.098	-0.1116	-0.05825	-0.0921
1.725	-0.06155	-0.05113	-0.1023	-0.111	-0.05885	-0.1076
1.7333	-0.06695	-0.05895	-0.1179	-0.1179	-0.0587	-0.124
1.7417	-0.0704	-0.0571	-0.1142	-0.1214	-0.06435	-0.1329
1.75	-0.08335	-0.06168	-0.1234	-0.13	-0.06795	-0.1421
1.7583	-0.1008	-0.06895	-0.1379	-0.1427	-0.0787	-0.1533
1.7667	-0.11165	-0.06995	-0.1399	-0.151	-0.082	-0.1537
1.775	-0.1218	-0.07518	-0.1504	-0.1621	-0.08365	-0.1628
1.7833	-0.12785	-0.07613	-0.1523	-0.1578	-0.0701	-0.152
1.7917	-0.07125	-0.05668	-0.1134	-0.0794	0.0126	-0.0577
1.8	0.2666	0.0603	0.1206	0.3105	0.4829	0.3795
1.8083	1.6284	0.5475	1.095	1.8496	2.54725	2.0288
1.8167	1.75495	2.45983	4.9197	7.7343	11.4162	8.2548
1.825	16.4765	7.90318	15.8064	16.0229	48.7258	15.8924
1.8333	104.816	38.4933	76.9867	109.767	162.843	123.309
1.8417	177.957	88.2273	176.455	176.943	398.459	177.021
1.85	593.588	226.626	453.252	542.104	660.575	588.858
1.8583	798.793	340.906	681.812	741.915	789.763	766.749
1.8667	796.697	392.977	785.953	794.484	781.565	788.044
1.875	771.451	391.094	782.188	776.873	764.727	766.346
1.8833	765.491	384.052	768.103	765.281	759.414	757.04
1.8917	765.458	381.245	762.489	761.789	759.365	755.153
1.9	766.73	380.824	761.648	762.04	761.904	756.507
1.9083	768.082	381.642	763.284	764.439	766.881	759.911
1.9167	769.258	383.477	766.954	769.052	774.708	765.783
1.925	770.358	386.351	772.703	776.029	781.412	774.489
1.9333	772.064	388.806	777.613	781.319	769.988	780.311
1.9417	776.071	385.012	770.024	770.024	722.585	764.707
1.95	784.313	366.457	732.913	725.001	640.885	712.94
1.9583	791.659	330.713	661.427	645.811	538.737	628.981
1.9667	769.263	282.628	565.257	545.769	434.566	527.102
1.975	695.526	230.951	461.903	441.387	342.551	425.056
1.9833	589.208	182.962	365.925	345.328	268.904	336.756
1.9917	478.652	142.3	284.601	266.3	213.502	265.068
2	383.776	110.322	220.644	205.77	172.566	209.18
2.0083	309.407	86.2471	172.494	162.006	142.017	165.974
2.0167	252.255	68.8792	137.758	131.165	119.037	133.479
2.025	207.991	56.5767	113.153	108.96	101.474	109.746
2.0333	173.62	47.6018	95.2036	92.1741	87.7913	92.5521
2.0417	147.758	40.6885	81.3771	79.0361	76.9407	79.6086
2.05	128.787	35.2081	70.4163	68.5225	68.281	69.4119
2.0583	114.618	30.7796	61.5592	60.2464	61.6034	61.1573
2.0667	103.574	27.3212	54.6425	54.0364	56.3122	54.4031
2.075	94.6107	24.6837	49.3673	49.2447	51.5472	48.9838
2.0833	86.8684	22.6445	45.289	45.3517	46.8387	44.78
2.0917	79.9263	20.9618	41.9236	42.0157	42.4504	41.3944
2.1	73.6736	19.4795	38.9591	38.9693	38.6222	38.4991
2.1083	68.0264	18.1043	36.2086	36.0584	35.3674	35.8827
2.1167	62.9301	16.7504	33.5007	33.2777	32.4044	33.367
2.125	58.3637	15.4505	30.9011	30.69	29.637	30.9051
2.1333	54.1125	14.2407	28.4815	28.3372	27.1039	28.5738
2.1417	50.2269	13.1474	26.2948	26.2527	24.8252	26.4394
2.15	46.6853	12.1855	24.371	24.4113	22.9239	24.5457
2.1583	43.4567	11.3448	22.6897	22.7907	21.4076	22.8917
2.1667	40.6037	10.6082	21.2164	21.3885	20.1343	21.4341
2.175	38.1075	9.97323	19.9465	20.1437	18.9909	20.1475
2.1833	35.8503	9.40308	18.8062	19.0323	17.9134	18.9979
2.1917	33.8096	8.89883	17.7977	18.0643	16.8546	17.9644
2.2	31.9576	8.46368	16.9274	17.2052	15.8119	17.0391
2.2083	30.2533	8.0709	16.1418	16.4069	14.8416	16.2337
2.2167	28.7017	7.71093	15.4219	15.6675	13.9631	15.5156
2.225	27.3073	7.3754	14.7508	14.9766	13.2053	14.8463
2.2333	26.2316	7.0564	14.1128	14.3191	12.5452	14.2172
2.2417	25.3659	6.7604	13.5208	13.7138	11.9681	13.6323
2.25	24.4566	6.48248	12.965	13.1897	11.474	13.0741
2.2583	23.3088	6.24498	12.49	12.8236	11.0478	12.559
2.2667	22.1396	6.07378	12.1476	12.4758	10.6576	12.1469
2.275	21.1406	5.91565	11.8313	12.0339	10.3198	11.846
2.2833	20.3225	5.70313	11.4063	11.4956	10.0379	11.539
2.2917	19.5795	5.45245	10.9049	10.9974	9.7787	11.105
2.3	18.8351	5.22115	10.4423	10.5917	9.53	10.6357
2.3083	18.078	5.03828	10.0766	10.2455	9.27975	10.2378
2.3167	17.2899	4.87935	9.7587	9.9128	9.03115	9.9335
2.325	16.5895	4.7166	9.4332	9.5645	8.7822	9.6645
2.3333	16.0405	4.5506	9.1012	9.1992	8.53565	9.4027
2.3417	15.5856	4.37885	8.7577	8.8451	8.3528	9.1284
2.35	15.172	4.21678	8.4336	8.55	8.24235	8.8183
2.3583	14.7524	4.08713	8.1743	8.314	8.11495	8.5175
2.3667	14.2904	3.98538	7.9708	8.1056	7.89185	8.2726
2.375	13.7912	3.89933	7.7987	7.9212	7.64605	8.0874
2.3833	13.2882	3.81015	7.6203	7.7221	7.4543	7.9338
2.3917	12.846	3.72693	7.4539	7.5105	7.3515	7.807
2.4	12.4733	3.6326	7.2652	7.298	7.28775	7.6861
2.4083	12.1753	3.53593	7.0719	7.0954	7.21385	7.5467
2.4167	11.9194	3.43803	6.8761	6.9022	7.1139	7.3798
2.425	11.6833	3.33108	6.6622	6.6933	6.9488	7.1871
2.4333	11.4421	3.22155	6.4431	6.4748	6.7356	6.968
2.4417	11.1844	3.10608	6.2122	6.2428	6.5163	6.7443
2.45	10.9143	2.98905	5.9781	6.011	6.293	6.5091
2.4583	10.6492	2.87373	5.7475	5.789	6.0612	6.2823
2.4667	10.3889	2.77023	5.5405	5.5821	5.82635	6.0826
2.475	10.1303	2.6793	5.3586	5.4224	5.5957	5.9158
2.4833	9.8679	2.60778	5.2156	5.2875	5.3585	5.7728
2.4917	9.6265	2.55153	5.1031	5.1771	5.14115	5.6787
2.5	9.38585	2.50258	5.0052	5.0772	4.94845	5.6118
2.5083	9.17675	2.4607	4.9214	4.9812	4.79035	5.5518
2.5167	9.06245	2.42273	4.8455	4.8975	4.66525	5.4983
2.525	9.0446	2.38533	4.7707	4.8193	4.57025	5.451
2.5333	9.03245	2.35155	4.7031	4.7569	4.4876	5.3946
2.5417	8.94825	2.3305	4.661	4.7656	4.43235	5.3465
2.55	8.84795	2.33643	4.6729	4.8008	4.38905	5.332
2.5583	8.79865	2.35223	4.7045	4.7952	4.35585	5.3699
2.5667	8.8124	2.35158	4.7032	4.7512	4.34175	5.4052
2.575	8.81605	2.32923	4.6585	4.7083	4.3323	5.3746
2.5833	8.78435	2.31283	4.6257	4.6983	4.3213	5.315
2.5917	8.7057	2.30355	4.6071	4.6907	4.29195	5.2559
2.6	8.57855	2.29998	4.6	4.659	4.254	5.2307
2.6083	8.45685	2.27988	4.5598	4.5997	4.20295	5.1943
2.6167	8.36515	2.24798	4.496	4.5206	4.15175	5.132
2.625	8.2942	2.2071	4.4142	4.438	4.11605	5.0523
2.6333	8.2219	2.1631	4.3262	4.3588	4.12585	4.9431
2.6417	8.1354	2.12988	4.2598	4.3051	4.14315	4.8193
2.65	8.0058	2.10385	4.2077	4.2565	4.12765	4.7153
2.6583	7.82995	2.08108	4.1622	4.2089	4.08945	4.6297
2.6667	7.63165	2.05455	4.1091	4.1429	4.0604	4.5544
2.675	7.4239	2.01705	4.0341	4.0435	4.0502	4.4686
2.6833	7.24605	1.9756	3.9512	3.9425	4.04955	4.3905
2.6917	7.0901	1.92828	3.8566	3.8414	4.0302	4.2919
2.7	6.94425	1.87725	3.7545	3.7361	3.99625	4.1715
2.7083	6.8373	1.8277	3.6554	3.6448	3.9464	4.0539
2.7167	6.7391	1.77885	3.5577	3.5528	3.8758	3.9386
2.725	6.67225	1.7416	3.4832	3.4839	3.8247	3.8458
2.7333	6.6232	1.70365	3.4073	3.4284	3.77375	3.757
2.7417	6.59215	1.67445	3.3489	3.377	3.71445	3.6789
2.75	6.57615	1.64988	3.2998	3.3395	3.6512	3.6154
2.7583	6.5597	1.63318	3.2664	3.3123	3.57675	3.5649
2.7667	6.54275	1.62193	3.2439	3.3002	3.4865	3.5193
2.775	6.50765	1.61783	3.2357	3.294	3.395	3.4986
2.7833	6.4715	1.61468	3.2294	3.2874	3.30705	3.4811
2.7917	6.42915	1.61418	3.2284	3.2794	3.224	3.4697
2.8	6.4254	1.60663	3.2133	3.261	3.15805	3.4589
2.8083	6.4714	1.60113	3.2023	3.2491	3.1088	3.4454
2.8167	6.51205	1.5961	3.1922	3.2393	3.0676	3.4241
2.825	6.50885	1.5891	3.1782	3.2637	3.0341	3.3966
2.8333	6.4786	1.59703	3.1941	3.2957	3.0074	3.3822
2.8417	6.44545	1.61	3.22	3.3106	2.98995	3.4002
2.85	6.4377	1.62145	3.2429	3.3118	2.988	3.425
2.8583	6.4139	1.613	3.226	3.2975	2.9799	3.4105
2.8667	6.3568	1.605	3.21	3.2931	2.9675	3.3846
2.875	6.26365	1.59998	3.2	3.2864	2.9439	3.3481
2.8833	6.12145	1.59183	3.1837	3.261	2.9044	3.3222
2.8917	5.98055	1.58058	3.1612	3.2281	2.85995	3.3023
2.9	5.85775	1.55845	3.1169	3.1645	2.80345	3.2609
2.9083	5.7484	1.52915	3.0583	3.092	2.7624	3.2081
2.9167	5.63975	1.48995	2.9799	3.0204	2.7449	3.1357
2.925	5.5239	1.45483	2.9097	2.9501	2.7316	3.0494
2.9333	5.3874	1.42328	2.8466	2.886	2.70155	2.9627
2.9417	5.2376	1.3946	2.7892	2.8247	2.66635	2.8857
2.95	5.06955	1.36005	2.7201	2.7447	2.63145	2.8078
2.9583	4.89805	1.32088	2.6418	2.6478	2.609	2.7244
2.9667	4.7385	1.27665	2.5533	2.5495	2.6037	2.6332
2.975	4.6046	1.2358	2.4716	2.4628	2.59955	2.5432
2.9833	4.48265	1.19595	2.3919	2.382	2.5938	2.4542
2.9917	4.38045	1.15788	2.3158	2.3124	2.5716	2.3696
3	4.28645	1.12083	2.2417	2.2446	2.5301	2.2878
3.0083	4.2132	1.09313	2.1863	2.2006	2.4977	2.2246
3.0167	4.1425	1.06668	2.1334	2.1562	2.4633	2.165
3.025	4.0895	1.04425	2.0885	2.1201	2.41625	2.1164
3.0333	4.05705	1.02915	2.0583	2.0986	2.37605	2.0797
3.0417	4.01265	1.01593	2.0319	2.0768	2.3106	2.042
3.05	3.9691	1.00763	2.0153	2.0631	2.2331	2.0094
3.0583	3.90805	1.00275	2.0055	2.059	2.1561	1.9922
3.0667	3.8463	1.00235	2.0047	2.0632	2.08695	1.9912
3.075	3.77755	1.00545	2.0109	2.0661	2.04585	1.9941
3.0833	3.73095	1.01205	2.0241	2.0795	2.03045	2.0129
3.0917	3.7225	1.02835	2.0567	2.1225	2.05465	2.0575
3.1	3.7129	1.0542	2.1084	2.1874	2.1091	2.1239
3.1083	3.6792	1.08723	2.1745	2.2907	2.17785	2.1996
3.1167	3.63815	1.14085	2.2817	2.419	2.2414	2.2955
3.125	3.602	1.19693	2.3939	2.5262	2.2875	2.4106
3.1333	3.58395	1.2342	2.4684	2.5627	2.3088	2.4986
3.1417	3.56435	1.24408	2.4882	2.5552	2.30895	2.5189
3.15	3.53305	1.2362	2.4724	2.5554	2.31495	2.5165
3.1583	3.4798	1.25205	2.5041	2.6531	2.3724	2.6022
3.1667	3.3974	1.35228	2.7046	3.022	2.60305	3.0087
3.175	3.30715	1.65925	3.3185	4.0173	3.2183	4.1807
3.1833	3.2389	2.41465	4.8293	6.3955	4.65095	6.9857
3.1917	3.1725	4.12365	8.2473	11.644	7.74525	13.3771
3.2	3.11995	7.7776	15.5552	22.6986	14.7343	27.7922
3.2083	3.07195	15.2387	30.4774	45.2287	30.5401	59.9668
3.2167	3.0395	29.877	59.7541	89.4789	64.3308	129.789
3.225	3.0364	56.9939	113.988	168.372	132.204	176.62
3.2333	3.08715	87.5567	175.113	310.026	175.92	554.574
3.2417	3.22855	176.895	353.79	506.33	471.219	888.586
3.25	3.5199	269.46	538.92	722.967	717.783	1132.79
3.2583	3.9766	363.095	726.189	902.118	926.195	1267.73
3.2667	4.5911	436.278	872.557	1016.97	1059.84	1332.82
3.275	5.3255	481.214	962.428	1074.87	1129.38	1349.71
3.2833	6.0884		1002.69	1089.72	1151.14	1333.16
3.2917	6.77775		1003.87	1071.44	1137.32	1294.52
3.3	7.263	486.859	973.717	1027.4	1095.51	1239.67
3.3083	7.49865	459.158	918.316	961.053	1030.13	1171.32
3.3167	7.4226	420.338	840.675	874.856	942.928	1089.84
3.325	7.0562	372.356	744.712	772.688	835.008	993.27
3.3333	6.46005	318.607	637.214	658.572	710.316	882.232
3.3417	5.72585	262.531	525.062	539.839	578.572	759.752
3.35	4.9665	208.401	416.803	426.795	452.609	630.744
3.3583	4.25435	160.345	320.689	327.121	342.908	505.574
3.3667	3.66605	120.399	240.798	244.949	254.689	393.944
3.375	3.2205	88.9876	177.975	180.881	187.703	300.98
3.3833	2.88265	65.3386	130.677	133.113	138.869	227.711
3.3917	2.621	48.1683	96.3366	98.9914	104.155	172.237
3.4	2.4288	36.128	72.256	74.3365	79.6543	131.679
3.4083	2.30725	27.5307	55.0614	56.8141	62.5276	102.656
3.4167	2.2499	21.4781	42.9562	44.2118	50.6095	81.4865
3.425	2.2146	17.0537	34.1073	35.4021	42.0521	65.9575
3.4333	2.1897	13.9519	27.9038	29.4606	35.8321	54.4252
3.4417	2.14675	11.8292	23.6584	25.3872	31.2193	46.1694
3.45	2.10415	10.3424	20.6848	22.4604	27.6847	40.3485
3.4583	2.05195	9.24318	18.4864	20.2662	24.8697	36.0577
3.4667	1.99705	8.4027	16.8054	18.5658	22.5588	32.7332
3.475	1.9525	7.73565	15.4713	17.1535	20.6943	30.0894
3.4833	1.89835	7.16355	14.3271	15.9233	19.2912	27.8847
3.4917	1.8504	6.65843	13.3169	14.8092	18.1069	25.9491
3.5	1.78695	6.196	12.392	13.7746	16.9385	24.1851
3.5083	1.7112	5.76628	11.5326	12.8123	15.6966	22.5331
3.5167	1.6244	5.36235	10.7247	11.9162	14.5382	20.9909
3.525	1.5392	4.98468	9.9694	11.0863	13.5183	19.5665
3.5333	1.46075	4.63745	9.2749	10.3264	12.6095	18.2551
3.5417	1.39895	4.33015	8.6603	9.6759	11.8069	17.0671
3.55	1.3553	4.0648	8.1296	9.1173	11.1243	16.03
3.5583	1.32355	3.8394	7.6788	8.6502	10.5449	15.1372
3.5667	1.2965	3.64365	7.2873	8.2507	10.0184	14.3631
3.575	1.28135	3.48635	6.9727	7.9213	9.56125	13.724
3.5833	1.27335	3.35175	6.7035	7.646	9.1661	13.1824
3.5917	1.26915	3.23895	6.4779	7.4155	8.82925	12.7129
3.6	1.27865	3.15463	6.3093	7.2351	8.5523	12.3375
3.6083	1.2871	3.09443	6.1889	7.1282	8.3502	12.0498
3.6167	1.2978	3.07023	6.1405	7.1073	8.2365	11.8518
3.625	1.3013	3.09408	6.1882	7.1857	8.25415	11.8039
3.6333	1.3069	3.17293	6.3459	7.3932	8.4604	11.9635
3.6417	1.30755	3.31853	6.6371	7.7562	8.8827	12.3633
3.65	1.3297	3.55115	7.1023	8.3219	9.58395	13.1023
3.6583	1.40385	3.88365	7.7673	9.1259	10.5741	14.285
3.6667	1.5266	4.31328	8.6266	10.1547	11.7892	16.0081
3.675	1.6921	4.83125	9.6625	11.5015	13.1829	18.354
3.6833	1.91975	5.4522	10.9044	13.1152	14.619	21.3737
3.6917	2.2561	6.12793	12.2559	14.6835	15.9659	25.2927
3.7	2.685	6.68985	13.3797	15.8274	17.1339	29.9026
3.7083	3.17435	7.00403	14.0081	16.4797	18.0783	34.4011
3.7167	3.67025	7.06485	14.1297	16.6255	18.6988	38.033
3.725	4.09235	6.89288	13.7858	16.2555	18.9038	40.3656
3.7333	4.38885	6.53175	13.0635	15.4114	18.6801	40.9296
3.7417	4.50885	6.01593	12.0319	14.1981	17.9881	39.5101
3.75	4.4329	5.408	10.816	12.7339	16.8568	36.3898
3.7583	4.16885	4.7583	9.5166	11.1176	15.3841	32.1541
3.7667	3.75555	4.10345	8.2069	9.5041	13.7518	27.4177
3.775	3.26615	3.504	7.008	8.0344	11.9848	22.7412
3.7833	2.7634	2.9906	5.9812	6.7835	10.212	18.5786
3.7917	2.2982	2.569	5.138	5.7694	8.557	15.1187
3.8	1.89795	2.23898	4.478	4.9951	7.2111	12.4191
3.8083	1.57695	1.9845	3.969	4.4017	6.2268	10.4059
3.8167	1.33745	1.79533	3.5907	3.9674	5.55385	8.9643
3.825	1.16295	1.64795	3.2959	3.6469	5.08845	7.9377
3.8333	1.05135	1.54483	3.0897	3.4258	4.77835	7.2276
3.8417	0.97585	1.4603	2.9206	3.2623	4.54655	6.7278
3.85	0.8827	1.40115	2.8023	3.1373	4.35885	6.3663
3.8583	0.8438	1.34943	2.6989	3.0311	4.18495	6.1075
3.8667	0.82445	1.30948	2.619	2.9493	4.0262	5.9045
3.875	0.8188	1.27508	2.5502	2.8806	3.8763	5.7461
3.8833	0.82395	1.24928	2.4986	2.8282	3.74315	5.6308
3.8917	0.82555	1.22768	2.4554	2.786	3.61245	5.528
3.9	0.8361	1.21658	2.4332	2.7733	3.4944	5.4501
3.9083	0.83165	1.20758	2.4152	2.7613	3.38075	5.3864
3.9167	0.81865	1.20653	2.4131	2.7552	3.28485	5.3531
3.925	0.80685	1.2087	2.4174	2.7553	3.2033	5.3408
3.9333	0.796	1.20873	2.4175	2.753	3.14165	5.3288
3.9417	0.79915	1.2077	2.4154	2.7385	3.09525	5.3156
3.95	0.8147	1.20683	2.4137	2.7315	3.06825	5.3026
3.9583	0.8243	1.2066	2.4132	2.7559	3.04965	5.2811
3.9667	0.8282	1.2212	2.4424	2.8176	3.0451	5.2599
3.975	0.83745	1.24848	2.497	2.8807	3.04055	5.3039
3.9833	0.86245	1.27843	2.5569	2.9072	3.0458	5.3795
3.9917	0.8933	1.2905	2.581	2.9142	3.0623	5.4267
4	0.91375	1.29528	2.5906	2.9287	3.07745	5.4041
4.0083	0.92565	1.2963	2.5926	2.9322	3.0797	5.3587
4.0167	0.9283	1.30078	2.6016	2.9322	3.0825	5.3208
4.025	0.9156	1.29755	2.5951	2.9126	3.0693	5.2666
4.0333	0.8999	1.28518	2.5704	2.8883	3.0395	5.1919
4.0417	0.87975	1.2745	2.549	2.8549	3.00725	5.1191
4.05	0.84875	1.26085	2.5217	2.8201	3.0165	5.0415
4.0583	0.8154	1.2507	2.5014	2.7924	3.05495	4.9725
4.0667	0.76965	1.24198	2.484	2.768	3.0875	4.8951
4.075	0.715	1.23935	2.4787	2.7646	3.0965	4.8297
4.0833	0.6683	1.25573	2.5115	2.8046	3.1333	4.7918
4.0917	0.60935	1.2911	2.5822	2.8827	3.19755	4.7746
4.1	0.55125	1.34963	2.6993	3.0353	3.30515	4.7931
4.1083	0.5193	1.35453	2.7091	3.312	3.4833	4.8939
4.1167	0.4984	1.65633	3.3127	3.7532	3.7668	5.0879
4.125	0.49375	1.93663	3.8733	4.4091	4.1988	5.4039
4.1333	0.4964	2.3309	4.6618	5.3247	4.8246	5.8792
4.1417	0.5184	2.869	5.738	6.5555	5.7107	6.5606
4.15	0.5568	3.56055	7.1211	8.102	6.912	7.4814
4.1583	0.6204	4.39613	8.7923	9.9819	8.47915	8.6353
4.1667	0.7103	5.37488	10.7498	12.1542	10.4426	10.0329
4.175	0.821	6.44148	12.883	14.4889	12.7462	11.6257
4.1833	0.97085	7.54338	15.0868	16.906	15.2871	13.3317
4.1917	1.1518	8.6196	17.2392	19.2443	17.8763	15.0493
4.2	1.3464	9.58095	19.1619	21.2598	20.2841	16.6718
4.2083	1.57915	10.3369	20.6738	22.771	22.311	18.0698
4.2167	1.83115	10.8086	21.6171	23.6394	23.7323	19.0761
4.225	2.11795	10.9454	21.8909	23.7509	24.3882	19.591
4.2333	2.42125	10.7357	21.4715	23.1021	24.2199	19.5598
4.2417	2.64585	10.1771	20.3543	21.7937	23.2576	18.95
4.25	2.7566	9.37238	18.7448	19.9751	21.612	17.8375
4.2583	2.74885	8.38213	16.7643	17.6252	19.4451	16.4234
4.2667	2.62035	7.22313	14.4463	14.9005	17.0217	14.7259
4.275	2.3952	5.9641	11.9282	12.0298	14.5155	12.8212
4.2833	2.11675	4.72208	9.4442	9.3928	12.0948	10.8154
4.2917	1.8164	3.6387	7.2774	7.2811	9.9092	8.9196
4.3	1.53025	2.8169	5.6338	5.7176	8.0417	7.355
4.3083	1.28835	2.23875	4.4775	4.6236	6.51425	6.2143
4.3167	1.0881	1.84358	3.6872	3.8774	5.3179	5.4136
4.325	0.9337	1.58043	3.1609	3.3688	4.4235	4.8682
4.3333	0.8187	1.40225	2.8045	3.0152	3.82085	4.4954
4.3417	0.7217	1.27818	2.5564	2.7663	3.41565	4.2229
4.35	0.64325	1.19118	2.3824	2.5768	3.15605	4.0119
4.3583	0.569	1.12345	2.2469	2.4339	2.9585	3.8401
4.3667	0.5039	1.0665	2.133	2.3109	2.8131	3.6916
4.375	0.4368	1.01638	2.0328	2.2053	2.7254	3.5628
4.3833	0.3724	0.9662	1.9324	2.1049	2.66945	3.4399
4.3917	0.3348	0.93265	1.8653	2.0351	2.65145	3.3496
4.4	0.3094	0.90363	1.8073	1.9922	2.6526	3.2789
4.4083	0.3047	0.89075	1.7815	1.9751	2.6789	3.2304
4.4167	0.2946	0.88583	1.7717	1.9792	2.7285	3.217
4.425	0.3032	0.89663	1.7933	2.009	2.8008	3.238
4.4333	0.31165	0.91558	1.8312	2.0573	2.8995	3.2909
4.4417	0.35045	0.9507	1.9014	2.1374	3.03795	3.3863
4.45	0.375	0.98743	1.9749	2.2104	3.1751	3.4929
4.4583	0.41595	1.02768	2.0554	2.2876	3.29935	3.6149
4.4667	0.44965	1.06078	2.1216	2.3532	3.37615	3.7153
4.475	0.4757	1.08478	2.1696	2.39	3.3791	3.7818
4.4833	0.48665	1.09178	2.1836	2.3894	3.29545	3.8015
4.4917	0.48075	1.07668	2.1534	2.3433	3.1354	3.7594
4.5	0.47035	1.0486	2.0972	2.2782	2.94055	3.6748
4.5083	0.4652	1.01043	2.0209	2.1903	2.7329	3.5635
4.5167	0.45785	0.96768	1.9354	2.1028	2.5409	3.4315
4.525	0.4553	0.92428	1.8486	2.0359	2.37345	3.3072
4.5333	0.4253	0.89195	1.7839	2.0002	2.2346	3.1895
4.5417	0.4253	0.89025	1.7805	2.0054	2.1512	3.1485
4.55	0.437	0.89353	1.7871	2.0057	2.09895	3.1527
4.5583	0.45805	0.90525	1.8105	2.0203	2.0951	3.1789
4.5667	0.48305	0.9264	1.8528	2.0878	2.12265	3.2046
4.575	0.5082	0.98868	1.9774	2.2499	2.2138	3.2812
4.5833	0.5235	1.10385	2.2077	2.5368	2.36635	3.4367
4.5917	0.54035	1.30403	2.6081	3.0169	2.63715	3.7436
4.6	0.5582	1.6205	3.241	3.7826	3.0763	4.268
4.6083	0.57805	2.1016	4.2032	4.9474	3.75515	5.0932
4.6167	0.6209	2.8056	5.6112	6.6117	4.84565	6.3722
4.625	0.68445	3.76215	7.5243	8.8112	6.5534	8.2283
4.6333	0.7713	4.93603	9.8721	11.4286	8.92365	10.6681
4.6417	0.87515	6.22618	12.4524	14.1871	11.7005	13.5577
4.65	0.99535	7.45163	14.9033	16.6318	14.6225	16.5611
4.6583	1.1069	8.3795	16.759	18.2638	17.2357	19.1492
4.6667	1.16935	8.80705	17.6141	18.7029	18.9442	20.7823
4.675	1.2087	8.6525	17.305	17.9304	19.3738	21.1226
4.6833	1.18105	7.96125	15.9225	16.1498	18.5201	20.1119
4.6917	1.09685	6.903	13.806	13.7539	16.6584	18.0358
4.7	0.9817	5.68548	11.371	11.1856	14.1718	15.3548
4.7083	0.8343	4.50005	9.0001	8.7944	11.5204	12.5505
4.7167	0.69705	3.48135	6.9627	6.8041	9.0833	10.0086
4.725	0.57115	2.6716	5.3432	5.2648	7.0417	7.895
4.7333	0.47695	2.07905	4.1581	4.1303	5.4741	6.2875
4.7417	0.4032	1.65343	3.3069	3.3348	4.33595	5.1151
4.75	0.34965	1.36548	2.731	2.8076	3.55445	4.295
4.7583	0.3139	1.17343	2.3469	2.4497	3.02085	3.7394
4.7667	0.2797	1.044	2.088	2.2098	2.6559	3.3673
4.775	0.25725	0.95785	1.9157	2.0597	2.4066	3.1265
4.7833	0.23755	0.90273	1.8055	1.9499	2.2316	2.9712
4.7917	0.23585	0.86203	1.7241	1.874	2.10955	2.8736
4.8	0.2538	0.83638	1.6728	1.8317	2.02895	2.8167
4.8083	0.2627	0.81895	1.6379	1.8081	1.96685	2.7808
4.8167	0.26605	0.80853	1.6171	1.8259	1.9191	2.7641
4.825	0.2801	0.8214	1.6428	1.8555	1.88735	2.7917
4.8333	0.3047	0.83625	1.6725	1.8805	1.87315	2.8627
4.8417	0.33485	0.84633	1.6927	1.8955	1.88345	2.938
4.85	0.3601	0.85623	1.7125	1.9528	1.9229	3.0082
4.8583	0.37625	0.88908	1.7782	2.1071	2.0094	3.1253
4.8667	0.38875	0.96973	1.9395	2.4182	2.1838	3.4147
4.875	0.39455	1.12708	2.2542	3.0266	2.5169	4.0181
4.8833	0.38105	1.41135	2.8227	5.5976	3.16015	5.1335
4.8917	0.3706	2.66715	5.3343	15.2849	5.99385	8.96
4.9	0.3631	7.29828	14.5966	18.7972	13.2234	16.9224
4.9083	0.44805	8.5069	17.0138	23.7761	17.2913	23.9046
4.9167	0.46725	10.7688	21.5376	26.5485	20.7659	30.455
4.925	0.4407	12.1248	24.2496	24.282	22.8909	32.5958
4.9333	0.4442	10.957	21.914	20.2412	23.6622	30.4945
4.9417	0.39145	9.13723	18.2745	15.4465	21.1461	26.0361
4.95	0.2916	7.06205	14.1241	10.7292	17.92	19.6238
4.9583	0.2086	4.98445	9.9689	7.0583	13.7587	13.382
4.9667	0.15145	3.3193	6.6386	4.643	9.6176	8.7754
4.975	0.1131	2.18938	4.3788	3.2102	6.47335	5.9033
4.9833	0.0853	1.50403	3.0081	2.3895	4.4565	4.2575
4.9917	0.07005	1.10708	2.2142	1.9163	3.28085	3.3339
5	0.0633	0.87608	1.7522	1.6363	2.6151	2.81
5.0083	0.067	0.73928	1.4786	1.4645	2.2298	2.5006
5.0167	0.0803	0.6583	1.3166	1.3601	1.99415	2.3051
5.025	0.0868	0.6058	1.2116	1.3	1.83355	2.1821
5.0333	0.10825	0.57735	1.1547	1.2712	1.72685	2.1157
5.0417	0.10555	0.53718	1.0744	1.2613	1.63815	2.0669
5.05	0.11175	0.53268	1.0654	1.2693	1.57715	2.06
5.0583	0.11185	0.53703	1.0741	1.2896	1.5289	2.0681
5.0667	0.10425	0.54145	1.0829	1.3063	1.49625	2.0912
5.075	0.11695	0.55315	1.1063	1.3369	1.48175	2.1298
5.0833	0.1307	0.56518	1.1304	1.3634	1.47265	2.1722
5.0917	0.15545	0.57518	1.1504	1.4016	1.47515	2.2213
5.1	0.16365	0.58648	1.173	1.4632	1.48445	2.2625
5.1083	0.1797	0.61663	1.2333	1.5322	1.50275	2.3318
5.1167	0.2083	0.64635	1.2927	1.5816	1.5213	2.4238
5.125	0.25175	0.66645	1.3329	1.5981	1.5606	2.5146
5.1333	0.28945	0.67628	1.3526	1.6033	1.59915	2.5541
5.1417	0.32315	0.68235	1.3647	1.6155	1.6333	2.5563
5.15	0.3448	0.68738	1.3748	1.6058	1.6632	2.5398
5.1583	0.3526	0.6891	1.3782	1.5816	1.67745	2.5141
5.1667	0.36885	0.68605	1.3721	1.5746	1.69325	2.4902
5.175	0.3575	0.677	1.354	1.5378	1.6862	2.4392
5.1833	0.3443	0.66608	1.3322	1.5067	1.68705	2.3993
5.1917	0.3322	0.65833	1.3167	1.4813	1.7178	2.363
5.2	0.30205	0.64608	1.2922	1.4505	1.73975	2.3301
5.2083	0.26135	0.6308	1.2616	1.4169	1.7226	2.2876
5.2167	0.2189	0.61588	1.2318	1.3823	1.68795	2.2525
5.225	0.15995	0.5938	1.1876	1.3334	1.6418	2.2086
5.2333	0.1109	0.57525	1.1505	1.2455	1.6172	2.1758
5.2417	0.0606	0.54915	1.0983	1.1958	1.5888	2.1326
5.25	0.0273	0.5331	1.0662	1.1666	1.58025	2.107
5.2583	0.00765	0.5173	1.0346	1.1398	1.57975	2.0836
5.2667	-0.0094	0.50423	1.0085	1.1185	1.585	2.0688
5.275	-0.01305	0.49168	0.9834	1.1066	1.58665	2.0524
5.2833	-0.017	0.4861	0.9722	1.0897	1.58105	2.0345
5.2917	-0.01345	0.478	0.956	1.0802	1.58455	2.0245
5.3	-0.0022	0.47335	0.9467	1.0754	1.57035	2.0028
5.3083	0.0137	0.47078	0.9416	1.0749	1.5605	2.0009
5.3167	0.0239	0.47418	0.9484	1.084	1.5461	1.9897
5.325	0.0316	0.47658	0.9532	1.101	1.52715	1.9898
5.3333	0.0322	0.4841	0.9682	1.1204	1.49885	1.993
5.3417	0.0276	0.49483	0.9897	1.1441	1.4786	2.0225
5.35	0.0207	0.5057	1.0114	1.1682	1.4666	2.0516
5.3583	0.0242	0.51475	1.0295	1.1908	1.45255	2.0839
5.3667	0.03745	0.525	1.05	1.214	1.447	2.1299
5.375	0.0508	0.5306	1.0612	1.2361	1.44825	2.1695
5.3833	0.05885	0.54	1.08	1.2946	1.45915	2.2148
5.3917	0.06845	0.5603	1.1206	1.3591	1.4723	2.2804
5.4	0.0897	0.58535	1.1707	1.4181	1.50355	2.3854
5.4083	0.12035	0.6064	1.2128	1.454	1.54665	2.5036
5.4167	0.14835	0.61648	1.233	1.4914	1.60175	2.5812
5.425	0.17075	0.62793	1.2559	1.5386	1.65865	2.6383
5.4333	0.1847	0.64585	1.2917	1.5878	1.71495	2.6968
5.4417	0.1913	0.66485	1.3297	1.6382	1.7735	2.7637
5.45	0.1908	0.6863	1.3726	1.6841	1.81975	2.8312
5.4583	0.17765	0.70563	1.4113	1.7356	1.85535	2.8919
5.4667	0.16875	0.73043	1.4609	1.7745	1.9092	2.959
5.475	0.13995	0.74748	1.495	1.807	1.98035	3.0238
5.4833	0.1113	0.76613	1.5323	1.8345	2.0551	3.0801
5.4917	0.07315	0.78053	1.5611	1.8497	2.09115	3.1262
5.5	0.0434	0.7923	1.5846	1.8558	2.11355	3.16
5.5083	-0.0036	0.78908	1.5782	1.8309	2.11925	3.1701
5.5167	-0.0493	0.78043	1.5609	1.7944	2.1275	3.1539
5.525	-0.08365	0.76613	1.5323	1.7532	2.14265	3.1319
5.5333	-0.10495	0.75298	1.506	1.7254	2.16485	3.1003
5.5417	-0.11075	0.74113	1.4823	1.6975	2.18675	3.0732
5.55	-0.1055	0.72953	1.4591	1.6854	2.216	3.0418
5.5583	-0.10385	0.7204	1.4408	1.672	2.22835	3.0131
5.5667	-0.0954	0.71688	1.4338	1.673	2.2369	2.9922
5.575	-0.08435	0.71645	1.4329	1.6807	2.2396	2.9834
5.5833	-0.06565	0.71948	1.439	1.6948	2.228	2.9802
5.5917	-0.049	0.7254	1.4508	1.7144	2.2097	2.9912
5.6	-0.037	0.73258	1.4652	1.7375	2.17985	3.0058
5.6083	-0.02175	0.74813	1.4963	1.7644	2.14795	3.0282
5.6167	-0.02345	0.76098	1.522	1.7864	2.10765	3.0638
5.625	-0.02655	0.77558	1.5512	1.8076	2.07705	3.1009
5.6333	-0.0366	0.78708	1.5742	1.8114	2.03995	3.1324
5.6417	-0.0344	0.7956	1.5912	1.8014	2.0202	3.1501
5.65	-0.0268	0.79645	1.5929	1.7874	1.998	3.155
5.6583	-0.0144	0.7961	1.5922	1.7662	1.9927	3.1448
5.6667	-0.00795	0.79048	1.581	1.7552	1.98265	3.1111
5.675	0.00805	0.79975	1.5995	1.7652	1.98235	3.08
5.6833	0.033	0.8055	1.611	1.7466	1.98975	3.0813
5.6917	0.0679	0.80623	1.6125	1.6988	1.9966	3.0771
5.7	0.09765	0.78745	1.5749	1.648	1.99705	3.0218
5.7083	0.1284	0.7691	1.5382	1.6063	1.9955	2.9296
5.7167	0.1389	0.74773	1.4955	1.571	1.9763	2.8297
5.725	0.14335	0.73008	1.4602	1.5398	1.9461	2.7475
5.7333	0.1377	0.71208	1.4242	1.5165	1.8959	2.6839
5.7417	0.12435	0.70075	1.4015	1.5021	1.8397	2.6274
5.75	0.10095	0.68978	1.3796	1.4831	1.7866	2.5918
5.7583	0.0805	0.68145	1.3629	1.479	1.78135	2.5773
5.7667	0.0467	0.67023	1.3405	1.4588	1.7688	2.56
5.775	0.01965	0.66205	1.3241	1.4488	1.7504	2.5537
5.7833	-0.02255	0.65095	1.3019	1.4307	1.7166	2.54
5.7917	-0.06065	0.63528	1.2706	1.4108	1.6906	2.5226
5.8	-0.09675	0.6216	1.2432	1.3899	1.628	2.5052
5.8083	-0.1284	0.60373	1.2075	1.3695	1.63305	2.4932
5.8167	-0.14045	0.59803	1.1961	1.3748	1.65805	2.492
5.825	-0.14445	0.59475	1.1895	1.381	1.69015	2.5009
5.8333	-0.1487	0.59185	1.1837	1.3875	1.7268	2.5149
5.8417	-0.14985	0.59273	1.1855	1.4019	1.7526	2.5346
5.85	-0.13945	0.59468	1.1894	1.4167	1.7794	2.5666
5.8583	-0.1315	0.59888	1.1978	1.429	1.7951	2.5983
5.8667	-0.12425	0.60268	1.2054	1.4407	1.80905	2.6227
5.875	-0.11195	0.60495	1.2099	1.4464	1.814	2.6464
5.8833	-0.10335	0.60493	1.2099	1.4521	1.8183	2.6648
5.8917	-0.10055	0.60773	1.2155	1.4651	1.8254	2.6725
5.9	-0.1105	0.61105	1.2221	1.4704	1.8236	2.6828
5.9083	-0.1244	0.61553	1.2311	1.4856	1.8252	2.7
5.9167	-0.12635	0.62288	1.2458	1.5022	1.83245	2.7218
5.925	-0.12655	0.63198	1.264	1.5142	1.83945	2.7344
5.9333	-0.1132	0.64078	1.2816	1.5298	1.84645	2.7513
5.9417	-0.09415	0.64913	1.2983	1.5398	1.851	2.762
5.95	-0.0633	0.6611	1.3222	1.585	1.86465	2.771
5.9583	-0.04755	0.68218	1.3644	1.6361	1.8576	2.7875
5.9667	-0.01905	0.71268	1.4254	1.683	1.8602	2.8497
5.975	0.0261	0.74348	1.487	1.7096	1.8725	2.9318
5.9833	0.05215	0.75325	1.5065	1.7166	1.87135	2.9712
5.9917	0.07165	0.76225	1.5245	1.7268	1.87045	2.9799
6	0.0857	0.77263	1.5453	1.732	1.86515	2.9756
6.0083	0.09235	0.78263	1.5653	1.7292	1.8533	2.9742
6.0167	0.09105	0.78528	1.5706	1.7292	1.83895	2.9586
6.025	0.0875	0.78813	1.5763	1.725	1.8211	2.9432
6.0333	0.07425	0.7957	1.5914	1.7216	1.81685	2.9223
6.0417	0.0561	0.79798	1.596	1.7172	1.84945	2.9089
6.05	0.0277	0.79888	1.5978	1.7035	1.89125	2.8856
6.0583	-0.00235	0.79788	1.5958	1.6902	1.9188	2.8676
6.0667	-0.02975	0.79463	1.5893	1.676	1.92485	2.8508
6.075	-0.06695	0.78205	1.5641	1.652	1.9288	2.8365
6.0833	-0.1076	0.76475	1.5295	1.6138	1.92295	2.8111
6.0917	-0.14415	0.74235	1.4847	1.5678	1.9222	2.7873
6.1	-0.1639	0.71983	1.4397	1.5319	1.9231	2.7681
6.1083	-0.1799	0.70313	1.4063	1.4979	1.9326	2.7452
6.1167	-0.1859	0.68328	1.3666	1.4702	1.95165	2.723
6.125	-0.1872	0.66778	1.3356	1.4504	1.97335	2.701
6.1333	-0.19125	0.65	1.3	1.4262	1.97525	2.6635
6.1417	-0.1826	0.64083	1.2817	1.4192	1.9907	2.6446
6.15	-0.17485	0.63123	1.2625	1.4095	1.9883	2.6208
6.1583	-0.16625	0.63065	1.2613	1.4141	1.98065	2.6119
6.1667	-0.1598	0.62945	1.2589	1.4245	1.9605	2.6104
6.175	-0.15585	0.63608	1.2722	1.4502	1.9334	2.6177
6.1833	-0.15835	0.6449	1.2898	1.4746	1.8997	2.6283
6.1917	-0.1635	0.6597	1.3194	1.5074	1.8756	2.6696
6.2	-0.1734	0.67205	1.3441	1.5362	1.84835	2.7078
6.2083	-0.1711	0.68558	1.3712	1.5651	1.8284	2.7458
6.2167	-0.14615	0.69843	1.3969	1.5874	1.83265	2.7976
6.225	-0.12885	0.70935	1.4187	1.6014	1.84095	2.8412
6.2333	-0.10605	0.7166	1.4332	1.6421	1.85615	2.8717
6.2417	-0.0813	0.7362	1.4724	1.6992	1.8788	2.8907
6.25	-0.057	0.7616	1.5232	1.7594	1.9028	2.9576
6.2583	-0.0115	0.78833	1.5767	1.794	1.9404	3.0484
6.2667	0.01765	0.8023	1.6046	1.8211	1.973	3.1032
6.275	0.0349	0.81295	1.6259	1.8563	2.0061	3.131
6.2833	0.04105	0.82633	1.6527	1.8943	2.025	3.1572
6.2917	0.043	0.84165	1.6833	1.9342	2.03215	3.2054
6.3	0.04025	0.85638	1.7128	1.9602	2.0423	3.2601
6.3083	0.0268	0.86975	1.7395	1.9911	2.04315	3.3076
6.3167	0.0088	0.87905	1.7581	2.0092	2.04225	3.364
6.325	-0.01035	0.88723	1.7745	2.0251	2.1003	3.4171
6.3333	-0.04235	0.88913	1.7783	2.0282	2.17065	3.4144
6.3417	-0.0748	0.89155	1.7831	2.0201	2.2432	3.4868
6.35	-0.09475	0.8908	1.7816	2.019	2.29555	3.5123
6.3583	-0.1275	0.88835	1.7767	2.0057	2.34065	3.511
6.3667	-0.16765	0.8768	1.7536	1.979	2.37815	3.4966
6.375	-0.19405	0.86703	1.7341	1.9503	2.4079	3.4778
6.3833	-0.22215	0.8525	1.705	1.9259	2.42725	3.4486
6.3917	-0.22605	0.85045	1.7009	1.9189	2.4497	3.438
6.4	-0.22755	0.84723	1.6945	1.9098	2.46975	3.4181
6.4083	-0.22985	0.83958	1.6792	1.8999	2.4758	3.4036
6.4167	-0.225	0.83743	1.6749	1.8894	2.48505	3.3896
6.425	-0.2137	0.83345	1.6669	1.8824	2.47645	3.3836
6.4333	-0.202	0.83005	1.6601	1.8787	2.4701	3.3678
6.4417	-0.1945	0.82783	1.6557	1.8748	2.45355	3.3594
6.45	-0.1764	0.83053	1.6611	1.8889	2.4484	3.359
6.4583	-0.17095	0.83773	1.6755	1.9142	2.42975	3.3629
6.4667	-0.1667	0.84883	1.6977	1.9465	2.40575	3.3725
6.475	-0.17175	0.86395	1.7279	1.9714	2.37945	3.3934
6.4833	-0.1642	0.88565	1.7713	2.0173	2.3692	3.4419
6.4917	-0.1684	0.89945	1.7989	2.0485	2.34975	3.4829
6.5	-0.15385	0.91385	1.8277	2.0753	2.3409	3.537
6.5083	-0.13265	0.92293	1.8459	2.0981	2.3304	3.5908
6.5167	-0.1147	0.93008	1.8602	2.1431	2.34495	3.6403
6.525	-0.10405	0.9409	1.8818	2.1943	2.3561	3.6826
6.5333	-0.08035	0.96758	1.9352	2.243	2.38085	3.7814
6.5417	-0.0614	0.9854	1.9708	2.2579	2.41305	3.8809
6.55	-0.0461	0.9897	1.9794	2.2509	2.44845	3.9612
6.5583	-0.02975	0.98995	1.9799	2.2583	2.48575	3.9753
6.5667	-0.0293	0.99223	1.9845	2.2615	2.50565	3.9629
6.575	-0.01985	1.00463	2.0093	2.2747	2.5299	3.9663
6.5833	-0.02275	1.01113	2.0223	2.285	2.53795	3.9559
6.5917	-0.03015	1.02043	2.0409	2.3011	2.5395	3.9459
6.6	-0.04745	1.0278	2.0556	2.3133	2.54165	3.9397
6.6083	-0.05605	1.03865	2.0773	2.3339	2.59115	3.9554
6.6167	-0.0701	1.04535	2.0907	2.3405	2.66465	3.9748
6.625	-0.0905	1.04608	2.0922	2.3403	2.7193	3.9878
6.6333	-0.11905	1.04363	2.0873	2.3364	2.74125	3.9954
6.6417	-0.1377	1.0455	2.091	2.337	2.7598	3.9997
6.65	-0.15735	1.04525	2.0905	2.3422	2.7876	3.9985
6.6583	-0.1856	1.04008	2.0802	2.3311	2.7977	3.9888
6.6667	-0.2061	1.03688	2.0738	2.33	2.80475	3.9738
6.675	-0.21435	1.0395	2.079	2.3376	2.81775	3.9783
6.6833	-0.2171	1.04185	2.0837	2.3512	2.8368	3.9918
6.6917	-0.23455	1.03415	2.0683	2.348	2.83775	4.0051
6.7	-0.2303	1.0338	2.0676	2.3564	2.8537	4.0418
6.7083	-0.22835	1.02778	2.0556	2.3501	2.8623	4.0723
6.7167	-0.21685	1.02983	2.0597	2.3628	2.8851	4.1095
6.725	-0.2128	1.02943	2.0589	2.3647	2.9051	4.1365
6.7333	-0.2113	1.03265	2.0653	2.3771	2.92865	4.1588
6.7417	-0.2026	1.0411	2.0822	2.3988	2.947	4.1772
6.75	-0.20545	1.05275	2.1055	2.4181	2.9493	4.1936
6.7583	-0.206	1.06865	2.1373	2.4452	2.94745	4.2187
6.7667	-0.20905	1.083	2.166	2.4689	2.9432	4.2372
6.775	-0.21105	1.09355	2.1871	2.4852	2.9351	4.2537
6.7833	-0.1956	1.10393	2.2079	2.5012	2.93105	4.2683
6.7917	-0.16905	1.11248	2.225	2.5105	2.93085	4.2812
6.8	-0.14935	1.10938	2.2188	2.5339	2.92235	4.2797
6.8083	-0.12405	1.12593	2.2519	2.5944	2.93345	4.299
6.8167	-0.0972	1.1516	2.3032	2.6601	2.9401	4.3573
6.825	-0.0651	1.18713	2.3743	2.6969	2.95115	4.4541
6.8333	-0.0373	1.21125	2.4225	2.7351	2.97815	4.5437
6.8417	-0.02015	1.2318	2.4636	2.7765	2.9985	4.5729
6.85	-0.011	1.25368	2.5074	2.8324	3.01705	4.5921
6.8583	-0.00135	1.28018	2.5604	2.8834	3.0326	4.6328
6.8667	-0.0001	1.29795	2.5959	2.922	3.04145	4.6923
6.875	-0.01135	1.30688	2.6138	2.956	3.0447	4.7491
6.8833	-0.02795	1.31795	2.6359	2.9797	3.06435	4.8157
6.8917	-0.0406	1.33065	2.6613	3.0115	3.14395	4.8996
6.9	-0.0685	1.33393	2.6679	3.0148	3.25585	4.9605
6.9083	-0.0954	1.3392	2.6784	3.02	3.37325	5.0107
6.9167	-0.11515	1.34533	2.6907	3.0251	3.4555	5.0412
6.925	-0.144	1.35135	2.7027	3.0246	3.51725	5.0561
6.9333	-0.18225	1.34585	2.6917	2.9991	3.54855	5.0358
6.9417	-0.22045	1.34145	2.6829	2.9828	3.5735	5.0161
6.95	-0.2496	1.33575	2.6715	2.9559	3.5838	4.9781
6.9583	-0.26425	1.32798	2.656	2.94	3.5878	4.9503
6.9667	-0.26345	1.32533	2.6507	2.9286	3.6034	4.9241
6.975	-0.26495	1.32313	2.6463	2.9216	3.62005	4.9062
6.9833	-0.2589	1.32493	2.6499	2.9237	3.6315	4.8927
6.9917	-0.24195	1.33738	2.6748	2.9546	3.649	4.8936
7	-0.2163	1.363	2.726	3.0086	3.6735	4.9006
7.0083	-0.1971	1.39755	2.7951	3.0806	3.70085	4.9259
7.0167	-0.1886	1.42755	2.8551	3.153	3.7114	4.9584
7.025	-0.18065	1.4613	2.9226	3.2434	3.7262	5.0132
7.0333	-0.18905	1.48685	2.9737	3.3199	3.718	5.0714
7.0417	-0.1904	1.5179	3.0358	3.3902	3.733	5.1676
7.05	-0.2098	1.53435	3.0687	3.4424	3.74645	5.2662
7.0583	-0.22945	1.54828	3.0966	3.4757	3.7789	5.3539
7.0667	-0.226	1.55713	3.1143	3.5007	3.8342	5.4448
7.075	-0.2071	1.571	3.142	3.5297	3.8991	5.5225
7.0833	-0.18525	1.58258	3.1652	3.5722	3.96575	5.5828
7.0917	-0.16405	1.60753	3.2151	3.665	4.02995	5.6365
7.1	-0.1357	1.65245	3.3049	3.7654	4.08025	5.7436
7.1083	-0.10015	1.71158	3.4232	3.8322	4.13375	5.906
7.1167	-0.0903	1.77298	3.546	3.8799	4.18745	6.0527
7.125	-0.0713	2.01833	4.0367	3.9579	4.2404	6.13
7.1333	-0.0268	2.36653	4.7331	4.0884	4.293	6.1778
7.1417	0.0277	2.80143	5.6029	4.7313	4.3454	6.2199
7.15	0.10105	3.20975	6.4195	5.5873	4.40975	6.2725
7.1583	0.1527	3.51003	7.0201	6.6168	4.49795	6.3234
7.1667	0.1892	3.73103	7.4621	7.5769	4.87125	6.3978
7.175	0.19325	3.87728	7.7546	8.2566	5.48865	6.4951
7.1833	0.18945	3.96543	7.9309	8.6885	6.31055	6.612
7.1917	0.16315	4.02333	8.0467	8.9334	7.2355	6.7437
7.2	0.12885	4.06075	8.1215	9.0517	7.9898	6.9075
7.2083	0.08905	4.10213	8.2043	9.1084	8.5604	7.2325
7.2167	0.05245	4.1471	8.2942	9.1476	8.9811	8.0611
7.225	0.0367	4.20083	8.4017	9.2083	9.2855	9.0965
7.2333	0.03785	4.2804	8.5608	9.3263	9.50875	10.3123
7.2417	0.0273	4.45873	8.9175	9.5988	9.6955	11.3969
7.25	-0.0001	4.97388	9.9478	10.3236	9.89175	12.2034
7.2583	-0.01695	6.58345	13.1669	12.4888	10.1126	12.7558
7.2667	-0.0402	11.4341	22.8682	19.148	10.3844	13.1033
7.275	-0.0451	23.2696	46.5393	36.6844	10.8637	13.3416
7.2833	-0.047	45.4317	90.8634	74.8848	11.9764	13.5173
7.2917	-0.02675	75.1341	150.268	134.57	15.3166	13.7237
7.3	0.01235	104.274	208.547	174.295	24.3444	14.0052
7.3083	0.06815	126.086	252.172	257.783	47.368	14.4554
7.3167	0.14	137.49	274.98	294.498	92.5894	15.4228
7.325	0.20495	137.314	274.628	307.189	155.36	18.036
7.3333	0.23945	126.803	253.607	296.173	219.641	26.0769
7.3417	0.24195	109.301	218.602	266.014	273.125	51.0124
7.35	0.21695	88.6265	177.253	223.786	308.69	112.806
7.3583	0.1726	68.4459	136.892	177.638	320.965	174.773
7.3667	0.11975	51.4447	102.889	135.24	309.499	313.519
7.375	0.0691	39.0059	78.0117	101.148	278.964	391.043
7.3833	0.043	31.014	62.028	76.0766	236.822	442.086
7.3917	0.0295	26.667	53.3341	59.8745	191.651	462.614
7.4	0.046	24.9842	49.9685	50.8704	149.936	450.034
7.4083	0.05965	25.0894	50.1789	47.7818	115.423	407.146
7.4167	0.0772	26.399	52.7981	48.9421	90.0312	340.374
7.425	0.0912	27.9044	55.8088	52.5449	73.1906	263.597
7.4333	0.1036	28.659	57.3179	56.8336	63.4171	193.945
7.4417	0.10015	28.1999	56.3998	60.2852	59.2663	140.892
7.45	0.0948	26.6092	53.2184	61.5772	59.3644	106.062
7.4583	0.0792	24.2627	48.5254	60.1045	62.8075	86.3787
7.4667	0.06455	21.7774	43.5549	56.3476	68.4717	77.616
7.475	0.05485	19.6313	39.2627	51.3252	73.6424	76.5234
7.4833	0.02855	18.0117	36.0234	46.1965	75.6423	80.7684
7.4917	0.00515	16.911	33.8221	41.8479	73.9537	88.294
7.5	-0.04715	16.2	32.3999	38.5957	68.8612	96.4878
7.5083	-0.10565	15.7538	31.5075	36.339	61.754	102.535
7.5167	-0.1557	15.4726	30.9451	34.8734	54.5368	104.317
7.525	-0.18425	15.3001	30.6003	33.9396	48.6832	101.214
7.5333	-0.1992	15.1962	30.3924	33.3798	44.6589	94.1685
7.5417	-0.1996	15.1385	30.2771	33.0668	42.1219	85.0819
7.55	-0.1927	15.1127	30.2255	32.9045	40.5876	76.1606
7.5583	-0.1797	15.0962	30.1924	32.8311	39.6772	68.9103
7.5667	-0.1674	15.0864	30.1728	32.831	39.1544	63.7502
7.575	-0.15555	15.0885	30.1771	32.8392	38.877	60.3433
7.5833	-0.1447	15.0904	30.1808	32.851	38.7363	58.1491
7.5917	-0.1475	15.0759	30.1518	32.8989	38.6395	56.6906
7.6	-0.15275	15.0882	30.1765	32.9947	38.5417	55.7571
7.6083	-0.17155	15.1005	30.2011	33.0814	38.4458	55.2496
7.6167	-0.18285	15.1031	30.2063	33.1603	38.3657	54.9655
7.625	-0.1916	15.0805	30.1611	33.2129	38.3059	54.7981
7.6333	-0.1878	15.025	30.0499	33.2499	38.2741	54.7167
7.6417	-0.1623	14.928	29.856	33.2552	38.2358	54.6808
7.65	-0.12685	14.7701	29.5402	33.2938	38.1949	54.6765
7.6583	-0.10855	14.5867	29.1735	33.591	38.1517	54.6952
7.6667	-0.0818	14.461	28.9219	33.8947	38.0528	55.0469
7.675	-0.0591	14.2542	28.5084	33.8081	37.9055	55.9024
7.6833	-0.02275	13.8363	27.6727	33.1825	37.7756	56.7917
7.6917	-0.01215	13.1875	26.3749	32.2071	37.5531	57.0853
7.7	0.00585	12.4377	24.8754	31.0333	37.2122	56.9384
7.7083	0.01095	11.6817	23.3635	29.6812	36.7082	56.6189
7.7167	0.00905	10.9444	21.8888	28.2025	36.0299	56.2099
7.725	-0.00215	10.2613	20.5227	26.7318	35.1661	55.5911
7.7333	-0.01875	9.69265	19.3853	25.289	34.1224	54.7533
7.7417	-0.0445	9.288	18.576	23.9123	33.1009	53.791
7.75	-0.07435	9.09928	18.1986	22.6477	32.1544	52.5653
7.7583	-0.10235	9.18818	18.3764	21.6033	31.057	51.0552
7.7667	-0.12785	9.50938	19.0188	20.9411	29.5492	49.2452
7.775	-0.14565	9.92718	19.8544	20.834	27.8108	47.1814
7.7833	-0.16965	10.2492	20.4984	21.2536	26.1523	44.9223
7.7917	-0.20145	10.3309	20.6619	21.9597	24.8427	42.5702
7.8	-0.24015	10.1162	20.2324	22.5772	24.0368	40.2329
7.8083	-0.24855	9.6749	19.3498	22.8247	23.9042	38.0657
7.8167	-0.24875	9.09173	18.1835	22.5561	24.4093	36.2929
7.825	-0.25855	8.45295	16.9059	21.8069	25.2268	35.1047
7.8333	-0.2615	7.84793	15.6959	20.7278	25.9077	34.6954
7.8417	-0.2493	7.32135	14.6427	19.5129	26.151	35.0248
7.85	-0.243	6.89025	13.7805	18.2943	25.8031	35.6728
7.8583	-0.23535	6.57393	13.1479	17.1684	24.8986	36.1719
7.8667	-0.2355	6.40335	12.8067	16.2098	23.6251	36.1658
7.875	-0.24365	6.5163	13.0326	15.4615	22.1721	35.4614
7.8833	-0.244	7.2626	14.5252	14.9536	20.7125	34.1653
7.8917	-0.2572	9.25553	18.5111	14.7444	19.3623	32.5293
7.9	-0.2631	13.1633	26.3267	15.1781	18.2189	30.7284
7.9083	-0.26615	18.9262	37.8524	17.092	17.3634	28.9799
7.9167	-0.2487	25.3789	50.7579	22.0394	16.9764	27.4096
7.925	-0.21145	30.849	61.698	31.5225	17.5297	26.075
7.9333	-0.15895	33.9924	67.9847	45.22	20.0479	24.9835
7.9417	-0.10745	34.2336	68.4673	60.4971	26.0514	24.1169
7.95	-0.07395	31.8304	63.6608	72.9466	36.4265	23.6733
7.9583	-0.04335	27.264	54.5281	78.2172	49.8723	24.2208
7.9667	-0.03375	21.8045	43.6091	75.0398	63.2479	27.0357
7.975	-0.03905	16.7048	33.4096	64.4687	73.3298	34.6977
7.9833	-0.04225	12.9703	25.9407	50.4764	78.0186	49.6384
7.9917	-0.0434	10.7933	21.5867	37.9544	76.8281	70.0038
8	-0.0444	9.64375	19.2875	29.3045	70.4166	88.8897
8.0083	-0.05095	8.92553	17.8511	24.3502	60.3933	100.066
8.0167	-0.06335	8.3389	16.6778	21.8652	49.2258	100.992
8.025	-0.0724	7.7558	15.5116	20.584	39.4592	92.5844
8.0333	-0.07545	7.1779	14.3558	19.6667	32.5007	77.9986
8.0417	-0.07925	6.66695	13.3339	18.6851	28.1322	61.9671
8.05	-0.0856	6.28815	12.5763	17.5803	25.4846	48.4105
8.0583	-0.10205	6.08358	12.1672	16.4076	23.6324	38.944
8.0667	-0.12665	6.0894	12.1788	15.3417	22.0866	33.4345
8.075	-0.16875	6.3258	12.6516	14.5477	20.5481	30.6934
8.0833	-0.2184	6.77343	13.5469	14.1686	18.9697	29.3735
8.0917	-0.24435	7.40023	14.8005	14.3124	17.5689	28.5273
8.1	-0.26525	8.10655	16.2131	14.9793	16.5643	27.6464
8.1083	-0.2712	8.79405	17.5881	16.1026	16.0648	26.602
8.1167	-0.26355	9.37453	18.7491	17.4806	16.0862	25.4192
8.125	-0.2556	9.78925	19.5785	18.8836	16.6049	24.1988
8.1333	-0.2447	10.0379	20.0759	20.112	17.5449	23.0649
8.1417	-0.22875	10.1472	20.2944	21.023	18.7628	22.1612
8.15	-0.2191	10.1606	20.3212	21.5614	20.0428	21.6462
8.1583	-0.22585	10.1235	20.2471	21.7991	21.1758	21.5986
8.1667	-0.23215	10.0981	20.1962	21.8486	22.0095	22.0746
8.175	-0.2486	10.0922	20.1843	21.7888	22.4808	22.9795
8.1833	-0.25965	10.0911	20.1822	21.7482	22.6537	24.1013
8.1917	-0.2746	10.0607	20.1215	21.7654	22.6181	25.166
8.2	-0.2704	9.98283	19.9657	21.8047	22.4922	25.9769
8.2083	-0.25815	9.90238	19.8048	21.7728	22.3599	26.438
8.2167	-0.22915	9.95173	19.9035	21.6578	22.3091	26.5759
8.225	-0.1978	10.315	20.63	21.6784	22.3443	26.4837
8.2333	-0.17625	11.136	22.272	22.151	22.374	26.3262
8.2417	-0.13655	12.3017	24.6033	23.4606	22.3402	26.3314
8.25	-0.0993	13.3401	26.6803	25.5012	22.2516	26.495
8.2583	-0.0607	13.7928	27.5857	27.7812	22.2619	26.7371
8.2667	-0.0358	13.4978	26.9957	29.2841	22.6852	26.9397
8.275	-0.01575	12.5994	25.1989	29.2997	23.8115	27.0584
8.2833	-0.0104	11.4571	22.9142	27.9165	25.6713	27.1747
8.2917	-0.01615	10.3472	20.6944	25.7866	27.8648	27.6247
8.3	-0.029	9.39555	18.7911	23.5559	29.7659	29.0132
8.3083	-0.05595	8.59978	17.1996	21.5415	30.8209	31.6094
8.3167	-0.0907	7.93325	15.8665	19.8256	30.8269	34.8867
8.325	-0.13235	7.38058	14.7612	18.3422	29.6519	37.6467
8.3333	-0.16335	6.94498	13.89	17.0586	27.5347	38.8641
8.3417	-0.2005	6.6089	13.2178	15.9423	24.973	38.213
8.35	-0.2303	6.37343	12.7469	15.0103	22.5002	36.0879
8.3583	-0.269	6.21393	12.4279	14.2339	20.3907	33.2556
8.3667	-0.2942	6.13328	12.2666	13.6433	18.6591	30.4506
8.375	-0.30595	6.13045	12.2609	13.2436	17.2534	28.004
8.3833	-0.29935	6.19268	12.3854	13.034	16.1807	25.9484
8.3917	-0.2918	6.2684	12.5368	13.0057	15.3997	24.1793
8.4	-0.2857	6.30265	12.6053	13.1192	14.8807	22.6309
8.4083	-0.2721	6.2737	12.5474	13.2802	14.5784	21.2936
8.4167	-0.2653	6.16895	12.3379	13.3852	14.4558	20.1881
8.425	-0.268	6.02035	12.0407	13.351	14.4999	19.3312
8.4333	-0.2757	5.85548	11.711	13.177	14.6806	18.7529
8.4417	-0.2824	5.69503	11.3901	12.9146	14.8887	18.427
8.45	-0.2921	5.54908	11.0982	12.6323	15.0155	18.3728
8.4583	-0.3108	5.4103	10.8206	12.3559	14.9664	18.5944
8.4667	-0.32165	5.27888	10.5578	12.0946	14.7447	19.0006
8.475	-0.3409	5.13555	10.2711	11.821	14.382	19.426
8.4833	-0.3342	4.9978	9.9956	11.5432	13.9838	19.7421
8.4917	-0.3217	4.85395	9.7079	11.2374	13.5894	19.8386
8.5	-0.2873	4.72143	9.4429	10.9237	13.242	19.7146
8.5083	-0.25545	4.60673	9.2135	10.6994	12.9312	19.4074
8.5167	-0.23365	4.55185	9.1037	10.5378	12.6292	19.0309
8.525	-0.199	4.54448	9.089	10.394	12.3337	18.7645
8.5333	-0.16815	4.5706	9.1412	10.1962	12.0561	18.4949
8.5417	-0.14005	4.60893	9.2179	10.0254	11.8011	18.0883
8.55	-0.11575	4.70608	9.4122	9.9396	11.5525	17.5174
8.5583	-0.1063	4.8393	9.6786	9.9659	11.3046	16.9112
8.5667	-0.0966	4.96605	9.9321	10.1208	11.0778	16.3999
8.575	-0.1016	5.02658	10.0532	10.3848	10.8909	15.9908
8.5833	-0.11435	5.00605	10.0121	10.689	10.7589	15.6834
8.5917	-0.1269	4.91468	9.8294	10.9294	10.7506	15.5206
8.6	-0.15555	4.76785	9.5357	11.0028	10.952	15.4731
8.6083	-0.1839	4.60645	9.2129	10.8944	11.3384	15.541
8.6167	-0.2129	4.45078	8.9016	10.6352	11.7357	15.7114
8.625	-0.22995	4.3169	8.6338	10.3092	12.0219	15.9833
8.6333	-0.2581	4.20143	8.4029	9.9608	12.1662	16.2869
8.6417	-0.29965	4.1015	8.203	9.6211	12.1248	16.521
8.65	-0.32315	4.02905	8.0581	9.3344	11.9131	16.6017
8.6583	-0.336	3.98058	7.9612	9.113	11.5886	16.4663
8.6667	-0.347	3.9587	7.9174	8.9489	11.2433	16.1325
8.675	-0.34325	3.95713	7.9143	8.8426	10.9383	15.6852
8.6833	-0.33955	3.97023	7.9405	8.8005	10.6634	15.2273
8.6917	-0.32605	3.98105	7.9621	8.7979	10.4363	14.8344
8.7	-0.32435	3.97958	7.9592	8.8241	10.2483	14.5263
8.7083	-0.31505	3.96863	7.9373	8.8759	10.1189	14.3086
8.7167	-0.3214	3.93128	7.8626	8.9009	10.034	14.1696
8.725	-0.32975	3.88063	7.7613	8.8961	10.0013	14.0733
8.7333	-0.34115	3.83088	7.6618	8.8712	10.0086	14.002
8.7417	-0.3481	3.79168	7.5834	8.8163	10.0415	13.9671
8.75	-0.3606	3.75513	7.5103	8.7289	10.0737	13.9525
8.7583	-0.35855	3.73313	7.4663	8.642	10.0948	13.9447
8.7667	-0.359	3.706	7.412	8.5482	10.0733	13.9203
8.775	-0.329	3.69245	7.3849	8.4836	10.0164	13.904
8.7833	-0.28965	3.68098	7.362	8.4386	9.94015	13.8633
8.7917	-0.24855	3.6783	7.3566	8.4829	9.85355	13.7968
8.8	-0.2125	3.72538	7.4508	8.6217	9.768	13.7424
8.8083	-0.1821	3.80323	7.6065	8.7705	9.67955	13.8208
8.8167	-0.15435	3.87693	7.7539	8.8391	9.62605	13.9707
8.825	-0.13545	3.90088	7.8018	8.8658	9.59475	14.0801
8.8333	-0.1294	3.89673	7.7935	8.8701	9.5654	14.0769
8.8417	-0.12375	3.87995	7.7599	8.8487	9.54185	14.0608
8.85	-0.119	3.85005	7.7001	8.7912	9.5271	14.062
8.8583	-0.1259	3.81205	7.6241	8.7076	9.51925	14.025
8.8667	-0.13795	3.79025	7.5805	8.639	9.52755	13.9376
8.875	-0.1543	3.79823	7.5965	8.5767	9.5549	13.8277
8.8833	-0.17355	3.85058	7.7012	8.5359	9.70625	13.7206
8.8917	-0.1865	3.95473	7.9095	8.5243	9.90005	13.6243
8.9	-0.21215	4.11893	8.2379	8.5438	10.0153	13.535
8.9083	-0.2386	4.34755	8.6951	8.6375	9.99185	13.47
8.9167	-0.25925	4.62418	9.2484	8.8361	9.9178	13.4227
8.925	-0.28665	4.9153	9.8306	9.1597	9.85105	13.3848
8.9333	-0.3161	5.1887	10.3774	9.6096	9.8353	13.3648
8.9417	-0.3363	5.41955	10.8391	10.1726	9.9334	13.3687
8.95	-0.3357	5.58943	11.1789	10.8032	10.2033	13.4376
8.9583	-0.33995	5.68033	11.3607	11.4063	10.6603	13.5993
8.9667	-0.34015	5.6842	11.3684	11.9309	11.2691	13.9141
8.975	-0.328	5.61098	11.222	12.326	11.9742	14.4343
8.9833	-0.33065	5.47315	10.9463	12.5616	12.6934	15.1388
8.9917	-0.32605	5.29835	10.5967	12.6481	13.3738	15.984
9	-0.3298	5.10998	10.22	12.5726	13.9481	16.9114
9.0083	-0.34265	4.91295	9.8259	12.3654	14.3439	17.8102
9.0167	-0.3593	4.73818	9.4764	12.0807	14.5095	18.5909
9.025	-0.372	4.59938	9.1988	11.7334	14.4514	19.2369
9.0333	-0.3776	4.49925	8.9985	11.3722	14.1927	19.7315
9.0417	-0.39015	4.42288	8.8458	10.9954	13.7767	19.9904
9.05	-0.38905	4.37763	8.7553	10.675	13.2881	20.0434
9.0583	-0.3712	4.34933	8.6987	10.3995	12.7756	19.8849
9.0667	-0.32985	4.3347	8.6694	10.2	12.292	19.5457
9.075	-0.28855	4.3257	8.6514	10.1319	11.8763	19.0922
9.0833	-0.25645	4.35043	8.7009	10.1955	11.5289	18.5777
9.0917	-0.22515	4.39693	8.7939	10.2849	11.2496	18.2388
9.1	-0.1906	4.41955	8.8391	10.2466	11.057	17.9915
9.1083	-0.16125	4.3804	8.7608	10.1275	10.957	17.7225
9.1167	-0.14865	4.30815	8.6163	9.9647	10.8988	17.2823
9.125	-0.139	4.24013	8.4803	9.8001	10.8669	16.82
9.1333	-0.13145	4.18618	8.3724	9.6355	10.8463	16.421
9.1417	-0.1367	4.13855	8.2771	9.4852	10.8066	16.0819
9.15	-0.1421	4.11148	8.223	9.3778	10.7434	15.7981
9.1583	-0.16095	4.11083	8.2217	9.3044	10.6606	15.5864
9.1667	-0.1768	4.12963	8.2593	9.2584	10.669	15.4485
9.175	-0.1949	4.15945	8.3189	9.2434	10.7129	15.3323
9.1833	-0.2193	4.1934	8.3868	9.252	10.7091	15.241
9.1917	-0.25345	4.22363	8.4473	9.2747	10.5954	15.1581
9.2	-0.27865	4.2436	8.4872	9.3091	10.4696	15.0963
9.2083	-0.30445	4.23933	8.4787	9.3287	10.3627	15.0492
9.2167	-0.3374	4.20473	8.4095	9.31	10.3033	15.0001
9.225	-0.3554	4.14845	8.2969	9.2731	10.2728	14.9418
9.2333	-0.3579	4.08448	8.169	9.2194	10.309	14.8723
9.2417	-0.35685	4.0159	8.0318	9.1407	10.4029	14.7738
9.25	-0.359	3.95495	7.9099	9.0517	10.5069	14.6689
9.2583	-0.35305	3.90293	7.8059	8.965	10.6057	14.5653
9.2667	-0.34915	3.8655	7.731	8.8792	10.6539	14.49
9.275	-0.3469	3.83988	7.6798	8.8124	10.6505	14.4419
9.2833	-0.3587	3.82608	7.6522	8.7354	10.5906	14.4065
9.2917	-0.3644	3.82688	7.6538	8.6859	10.478	14.3853
9.3	-0.3691	3.84018	7.6804	8.6751	10.329	14.3528
9.3083	-0.3789	3.86873	7.7375	8.6937	10.1654	14.3285
9.3167	-0.39265	3.89428	7.7886	8.7252	10.0077	14.3194
9.325	-0.3965	3.91545	7.8309	8.7841	9.8828	14.332
9.3333	-0.3916	3.9231	7.8462	8.8332	9.79095	14.3472
9.3417	-0.3685	3.9122	7.8244	8.8724	9.7367	14.3709
9.35	-0.33335	3.89005	7.7801	8.8889	9.71295	14.3959
9.3583	-0.29745	3.86275	7.7255	8.9464	9.74025	14.4236
9.3667	-0.26135	3.86308	7.7262	9.0591	9.7964	14.4335
9.375	-0.23275	3.90093	7.8019	9.148	9.85125	14.5555
9.3833	-0.1989	3.94315	7.8863	9.132	9.9161	14.7449
9.3917	-0.1782	3.95018	7.9004	9.0598	9.97175	14.8637
9.4	-0.16645	3.93363	7.8673	8.9643	9.99385	14.7954
9.4083	-0.1605	3.92218	7.8444	8.8985	9.9742	14.6619
9.4167	-0.15295	3.9278	7.8556	8.851	9.92475	14.5297
9.425	-0.1504	3.93875	7.8775	8.8314	9.8498	14.4237
9.4333	-0.1551	3.95593	7.9119	8.8608	9.7727	14.3198
9.4417	-0.16775	3.98355	7.9671	8.9186	9.71565	14.2691
9.45	-0.1898	4.00683	8.0137	8.9849	9.7596	14.2813
9.4583	-0.2162	4.0191	8.0382	9.034	9.8994	14.3442
9.4667	-0.2346	4.01075	8.0215	9.0644	10.0245	14.4255
9.475	-0.2586	3.98243	7.9649	9.045	10.0418	14.4971
9.4833	-0.2886	3.9455	7.891	8.9821	10.0371	14.5399
9.4917	-0.31635	3.8967	7.7934	8.878	10.0396	14.5113
9.5	-0.3466	3.85013	7.7003	8.7578	10.0679	14.4243
9.5083	-0.3753	3.80368	7.6074	8.6377	10.0797	14.2679
9.5167	-0.3826	3.76718	7.5344	8.5517	10.1145	14.1031
9.525	-0.3728	3.74348	7.487	8.4922	10.1546	13.9635
9.5333	-0.3747	3.72403	7.4481	8.4337	10.1409	13.8371
9.5417	-0.37325	3.7254	7.4508	8.4017	10.0961	13.7391
9.55	-0.3617	3.74055	7.4811	8.4007	10.0236	13.6799
9.5583	-0.36845	3.76125	7.5225	8.4211	9.93655	13.6302
9.5667	-0.37365	3.7842	7.5684	8.4524	9.8575	13.6145
9.575	-0.37815	3.80645	7.6129	8.5033	9.7924	13.6322
9.5833	-0.3872	3.82165	7.6433	8.5651	9.7152	13.6616
9.5917	-0.39855	3.83215	7.6643	8.6261	9.63955	13.7186
9.6	-0.39655	3.83653	7.6731	8.681	9.59135	13.8258
9.6083	-0.4089	3.82665	7.6533	8.6867	9.5696	13.9158
9.6167	-0.40865	3.81265	7.6253	8.6555	9.5806	13.9804
9.625	-0.3853	3.80375	7.6075	8.6173	9.63385	14.0061
9.6333	-0.3447	3.80178	7.6036	8.5729	9.69185	13.9737
9.6417	-0.3058	3.80313	7.6063	8.5895	9.76055	13.913
9.65	-0.2663	3.84093	7.6819	8.7248	9.8117	13.848
9.6583	-0.2339	3.9165	7.833	8.889	9.8181	13.92
9.6667	-0.19785	4.01893	8.0379	8.9837	9.79865	14.115
9.675	-0.16985	4.13363	8.2673	9.0271	9.7891	14.3158
9.6833	-0.1611	4.387	8.774	9.0743	9.7608	14.3477
9.6917	-0.1467	5.22553	10.4511	9.191	9.7546	14.348
9.7	-0.13825	7.99835	15.9967	9.4049	9.7651	14.3803
9.7083	-0.13975	17.4031	34.8063	9.9473	9.7824	14.4659
9.7167	-0.1525	47.1431	94.2862	11.6674	9.81405	14.6187
9.725	-0.16575	87.6967	175.393	17.3635	9.901	14.9519
9.7333	-0.1813	164.472	328.944	37.2351	10.2601	15.9409
9.7417	-0.20965	187.061	374.123	103.602	11.3875	19.2633
9.75	-0.2268	198.032	396.063	175.417	15.0485	32.1522
9.7583	-0.24965	204.999	409.998	349.698	27.7701	88.6381
9.7667	-0.27995	208.444	416.888	386.555	76.2941	175.589
9.775	-0.30805	209.055	418.11	406.951	175.365	378.809
9.7833	-0.32515	207.749	415.498	420.58	330.175	405.748
9.7917	-0.3257	205.299	410.598	427.364	377.8	426.82
9.8	-0.3051	202.352	404.703	428.606	399.585	442.979
9.8083	-0.2555	199.431	398.862	426.152	416.573	452.101
9.8167	-0.17155	196.779	393.558	421.517	427.955	455.758
9.825	-0.0463	194.328	388.657	415.769	432.957	456.004
9.8333	0.1075	191.74	383.481	409.72	433.007	454.128
9.8417	0.28805	188.563	377.127	403.966	429.665	450.719
9.85	0.48245	184.478	368.956	398.599	424.253	446.064
9.8583	0.65885	179.195	358.39	393.56	417.755	440.214
9.8667	0.7887	172.083	344.167	388.581	410.921	433.369
9.875	0.8545	161.976	323.952	382.788	404.422	426.043
9.8833	0.8495	147.664	295.329	375.287	398.575	418.647
9.8917	0.78175	129.288	258.576	365.868	393.184	411.502
9.9	0.66585	108.315	216.631	353.691	387.843	405.002
9.9083	0.5341	86.8436	173.687	336.401	381.796	399.214
9.9167	0.4191	66.982	133.964	310.844	374.246	393.948
9.925	0.3036	50.1005	100.201	275.966	364.906	388.895
9.9333	0.19615	36.8889	73.7778	234.137	352.756	383.49
9.9417	0.10505	27.081	54.1621	188.102	335.428	377.131
9.95	0.0592	19.9072	39.8144	142.798	310.37	369.011
9.9583	0.0185	14.7181	29.4362	101.649	276.204	358.585
9.9667	-0.00235	10.9533	21.9066	69.3837	234.503	342.537
9.975	-0.0195	8.44295	16.8859	47.3952	190.302	314.93
9.9833	-0.0366	6.8046	13.6092	33.4257	148.432	272.625
9.9917	-0.0625	5.66723	11.3345	24.6566	112.01	220.63
10	-0.0813	4.84473	9.6895	19	82.6476	168.578
10.0083	-0.1104	4.23608	8.4722	15.2358	60.3627	123.944
10.0167	-0.1451	3.7628	7.5256	12.6027	44.562	89.5066
10.025	-0.1799	3.38623	6.7725	10.6655	33.6168	64.5971
10.0333	-0.21105	3.08563	6.1713	9.1835	25.7802	47.4781
10.0417	-0.25355	2.83495	5.6699	8.0111	20.0038	35.9357
10.05	-0.2776	2.62995	5.2599	7.0777	15.7743	27.9917
10.0583	-0.3175	2.45633	4.9127	6.3219	12.8209	22.481
10.0667	-0.34935	2.3067	4.6134	5.6994	10.7623	18.5399
10.075	-0.3733	2.17408	4.3482	5.1974	9.2543	15.6162
10.0833	-0.394	2.05775	4.1155	4.7944	8.11175	13.3615
10.0917	-0.393	1.9571	3.9142	4.4761	7.26505	11.6108
10.1	-0.3953	1.86275	3.7255	4.2154	6.59275	10.2111
10.1083	-0.39465	1.78035	3.5607	3.9958	6.04905	9.0993
10.1167	-0.39615	1.70618	3.4124	3.7937	5.59575	8.206
10.125	-0.3991	1.64893	3.2979	3.6196	5.21295	7.4866
10.1333	-0.39945	1.61778	3.2356	3.4573	4.8732	6.9014
10.1417	-0.407	1.61505	3.2301	3.2928	4.56155	6.4227
10.15	-0.40705	1.65513	3.3103	3.1704	4.2849	6.0177
10.1583	-0.4177	1.73293	3.4659	3.0702	4.0146	5.6755
10.1667	-0.41545	1.85303	3.7061	3.0251	3.7713	5.3801
10.175	-0.4137	2.0047	4.0094	3.0538	3.56235	5.1257
10.1833	-0.407	2.16425	4.3285	3.1562	3.3754	4.8811
10.1917	-0.36945	2.33385	4.6677	3.3555	3.2491	4.6672
10.2	-0.3206	2.50288	5.0058	3.6342	3.17845	4.4657
10.2083	-0.2564	2.67545	5.3509	4.0003	3.19275	4.3003
10.2167	-0.20345	2.85238	5.7048	4.4656	3.29755	4.1789
10.225	-0.1728	3.0375	6.075	4.9827	3.4978	4.1488
10.2333	-0.12775	3.18423	6.3685	5.4825	3.78175	4.3011
10.2417	-0.09735	3.21318	6.4264	5.9213	4.14095	4.5899
10.25	-0.0878	3.10365	6.2073	6.2886	4.5274	4.952
10.2583	-0.08655	2.86798	5.736	6.5275	4.9207	5.3957
10.2667	-0.0926	2.55133	5.1027	6.5599	5.3128	5.9471
10.275	-0.1046	2.2021	4.4042	6.3411	5.7018	6.5272
10.2833	-0.13455	1.86985	3.7397	5.8794	6.0614	7.0774
10.2917	-0.171	1.6065	3.213	5.247	6.36575	7.602
10.3	-0.2029	1.41488	2.8298	4.5179	6.60555	8.09
10.3083	-0.24335	1.28625	2.5725	3.8127	6.75095	8.4713
10.3167	-0.2741	1.2209	2.4418	3.206	6.70565	8.6465
10.325	-0.30545	1.17715	2.3543	2.7395	6.3567	8.5245
10.3333	-0.33955	1.24243	2.4849	2.7343	5.74515	8.0922
10.3417	-0.365	1.44348	2.887	2.1837	4.95935	7.379
10.35	-0.3934	1.87568	3.7514	2.0204	4.16765	6.4757
10.3583	-0.4229	2.68498	5.37	2.0425	3.48285	5.5234
10.3667	-0.429	4.02528	8.0506	2.2795	2.9727	4.647
10.375	-0.4207	5.9783	11.9566	2.872	2.64075	3.9409
10.3833	-0.42375	7.72945	15.4589	4.0488	2.4442	3.4019
10.3917	-0.40065	11.4046	22.8092	6.1403	2.3763	3.0512
10.4	-0.3881	14.0265	28.053	9.4298	2.4444	2.8639
10.4083	-0.36285	16.0678	32.1355	14.0242	2.71985	2.8111
10.4167	-0.3413	17.2238	34.4477	19.8711	3.39455	2.9482
10.425	-0.31785	17.3826	34.7652	25.7958	4.7348	3.3598
10.4333	-0.29785	16.6508	33.3017	31.1309	7.1467	4.2608
10.4417	-0.2948	15.2971	30.5942	35.11	10.8897	5.925
10.45	-0.28645	13.6412	27.2824	37.1742	16.0528	8.7871
10.4583	-0.2776	12.0189	24.0377	37.1746	22.2418	13.2417
10.4667	-0.2847	10.6619	21.3239	35.369	28.6091	19.2905
10.475	-0.25875	9.6624	19.3248	32.3157	34.1953	26.504
10.4833	-0.2272	8.9559	17.9118	28.6711	38.0669	33.9419
10.4917	-0.18395	8.42958	16.8592	25.205	39.7522	40.5701
10.5	-0.1514	7.9465	15.893	22.5814	39.2257	45.4365
10.5083	-0.1124	7.4198	14.8396	20.7873	36.8225	48.0718
10.5167	-0.09535	6.7103	13.4206	19.4883	33.2593	48.3746
10.525	-0.08185	5.81793	11.6359	18.2285	29.4007	46.2258
10.5333	-0.0885	4.78073	9.5615	16.7318	25.8679	42.0804
10.5417	-0.1047	3.73743	7.4749	14.8194	23.0812	36.7861
10.55	-0.1259	2.8676	5.7352	12.5382	21.1262	31.6604
10.5583	-0.1533	2.22823	4.4565	10.1416	19.7473	27.8642
10.5667	-0.18175	1.79373	3.5875	7.9279	18.6314	25.4902
10.575	-0.21395	1.514	3.028	6.089	17.4444	23.9561
10.5833	-0.2459	1.34115	2.6823	4.6934	16.0316	22.5638
10.5917	-0.2798	1.23525	2.4705	3.7161	14.3469	20.7553
10.6	-0.31015	1.14768	2.2954	3.0547	12.3408	18.3771
10.6083	-0.3338	1.12125	2.2425	2.6265	10.1636	15.6126
10.6167	-0.36105	1.11793	2.2359	2.3613	7.983	12.7552
10.625	-0.3885	1.13733	2.2747	2.1355	6.0853	10.1061
10.6333	-0.41785	1.16553	2.3311	2.0425	4.6804	7.8782
10.6417	-0.4411	1.20115	2.4023	2.0108	3.7404	6.1612
10.65	-0.454	1.23428	2.4686	2.0393	3.15385	4.9342
10.6583	-0.45625	1.25373	2.5075	2.1208	2.812	4.1114
10.6667	-0.45835	1.2463	2.4926	2.2244	2.6095	3.5617
10.675	-0.44805	1.21425	2.4285	2.3323	2.51545	3.221
10.6833	-0.4459	1.15383	2.3077	2.4105	2.47485	3.0114
10.6917	-0.44425	1.08318	2.1664	2.4323	2.4979	2.905
10.7	-0.45175	1.0096	2.0192	2.3959	2.55885	2.8806
10.7083	-0.46075	0.93793	1.8759	2.29	2.6441	2.9276
10.7167	-0.46345	0.87728	1.7546	2.1605	2.7468	3.0433
10.725	-0.47475	0.82943	1.6589	2.0095	2.8224	3.1934
10.7333	-0.4825	0.79123	1.5825	1.8535	2.85155	3.3575
10.7417	-0.47895	0.7618	1.5236	1.7217	2.82065	3.5059
10.75	-0.47935	0.7433	1.4866	1.6097	2.72205	3.5983
10.7583	-0.4532	0.72665	1.4533	1.5203	2.5811	3.6259
10.7667	-0.41625	0.71843	1.4369	1.4639	2.41605	3.5684
10.775	-0.36285	0.7162	1.4324	1.4364	2.2548	3.4499
10.7833	-0.3221	0.71548	1.431	1.4412	2.0466	3.2804
10.7917	-0.27975	0.73765	1.4753	1.4772	1.9276	3.1114
10.8	-0.2543	0.76095	1.5219	1.5341	1.81715	2.9761
10.8083	-0.22855	0.7987	1.5974	1.5895	1.7493	2.8741
10.8167	-0.2172	0.83265	1.6653	1.6195	1.6881	2.8119
10.825	-0.21245	0.86145	1.7229	1.629	1.6334	2.7739
10.8333	-0.20845	0.89298	1.786	1.6374	1.5891	2.7156
10.8417	-0.21805	0.93255	1.8651	1.6504	1.5513	2.6524
10.85	-0.22855	0.98433	1.9687	1.6723	1.52055	2.5989
10.8583	-0.2458	1.06015	2.1203	1.6961	1.49005	2.5486
10.8667	-0.25805	1.15765	2.3153	1.7374	1.487	2.5053
10.875	-0.27075	1.2817	2.5634	1.8126	1.52935	2.4586
10.8833	-0.2756	1.42003	2.8401	1.9253	1.5865	2.4276
10.8917	-0.28035	1.55833	3.1167	2.0832	1.67085	2.3887
10.9	-0.26765	1.68238	3.3648	2.3203	1.77645	2.3754
10.9083	-0.27015	1.75363	3.5073	2.5801	1.86905	2.3643
10.9167	-0.26945	1.76975	3.5395	2.8455	1.9799	2.3602
10.925	-0.2884	1.71463	3.4293	3.0715	2.10745	2.3651
10.9333	-0.29665	1.61165	3.2233	3.2361	2.2944	2.4191
10.9417	-0.2973	1.4754	2.9508	3.3066	2.5413	2.5314
10.95	-0.3124	1.31328	2.6266	3.2448	2.81315	2.6798
10.9583	-0.3277	1.15623	2.3125	3.0792	3.09945	2.9048
10.9667	-0.3542	1.0128	2.0256	2.8261	3.3648	3.1835
10.975	-0.37465	0.89313	1.7863	2.5429	3.5681	3.498
10.9833	-0.40095	0.79185	1.5837	2.2399	3.6565	3.8134
10.9917	-0.4243	0.70975	1.4195	1.9466	3.6191	4.074
11	-0.4415	0.6435	1.287	1.6945	3.4626	4.235
11.0083	-0.46245	0.58785	1.1757	1.4726	3.20195	4.2711
11.0167	-0.48125	0.54585	1.0917	1.282	2.87085	4.184
11.025	-0.49665	0.5119	1.0238	1.1275	2.51765	3.9844
11.0333	-0.48365	0.49795	0.9959	1.0223	2.20295	3.7144
11.0417	-0.47315	0.48465	0.9693	0.9244	1.9066	3.3843
11.05	-0.4299	0.49013	0.9803	0.8768	1.68415	3.0515
11.0583	-0.3827	0.50208	1.0042	0.8498	1.50055	2.7282
11.0667	-0.3347	0.53035	1.0607	0.8822	1.3653	2.4411
11.075	-0.2986	0.57758	1.1552	0.9418	1.25245	2.2092
11.0833	-0.25595	0.64625	1.2925	1.0387	1.17665	2.0658
11.0917	-0.23345	0.71415	1.4283	1.1218	1.1028	1.9089
11.1	-0.22185	0.76853	1.5371	1.203	1.04465	1.8443
11.1083	-0.21565	0.81783	1.6357	1.279	1.0087	1.7902
11.1167	-0.21665	0.8549	1.7098	1.3569	0.98905	1.7461
11.125	-0.21835	0.87758	1.7552	1.4307	0.99285	1.7184
11.1333	-0.2322	0.88205	1.7641	1.4869	1.0158	1.694
11.1417	-0.2428	0.8708	1.7416	1.5339	1.0541	1.6924
11.15	-0.27195	0.8391	1.6782	1.5415	1.1178	1.6921
11.1583	-0.2922	0.79978	1.5996	1.5346	1.23765	1.7091
11.1667	-0.32	0.74538	1.4908	1.4956	1.373	1.7304
11.175	-0.3447	0.68795	1.3759	1.4235	1.50935	1.7609
11.1833	-0.37455	0.62498	1.25	1.331	1.61405	1.7889
11.1917	-0.4064	0.56228	1.1246	1.2111	1.69375	1.8087
11.2	-0.4331	0.49905	0.9981	1.0856	1.7152	1.8118
11.2083	-0.46935	0.4392	0.8784	0.9364	1.70065	1.7998
11.2167	-0.4793	0.3958	0.7916	0.8207	1.65215	1.7763
11.225	-0.49095	0.36038	0.7208	0.7146	1.57485	1.7317
11.2333	-0.4868	0.33833	0.6767	0.6299	1.47405	1.6758
11.2417	-0.4813	0.32293	0.6459	0.561	1.3496	1.593
11.25	-0.48865	0.3109	0.6218	0.5054	1.20585	1.4902
11.2583	-0.49025	0.3066	0.6132	0.4643	1.06605	1.38
11.2667	-0.49535	0.3115	0.623	0.444	0.9351	1.2737
11.275	-0.5007	0.31475	0.6295	0.4221	0.81375	1.1592
11.2833	-0.5056	0.31948	0.639	0.4151	0.70655	1.0571
11.2917	-0.50745	0.32483	0.6497	0.4149	0.62305	0.9744
11.3	-0.5154	0.32558	0.6512	0.4176	0.55845	0.9078
11.3083	-0.5072	0.3234	0.6468	0.4232	0.5145	0.8644
11.3167	-0.50475	0.31653	0.6331	0.4261	0.4886	0.829
11.325	-0.48165	0.30848	0.617	0.4304	0.4846	0.8138
11.3333	-0.44195	0.30113	0.6023	0.4376	0.4856	0.805
11.3417	-0.39605	0.2934	0.5868	0.4444	0.50555	0.807
11.35	-0.3494	0.29233	0.5847	0.4738	0.53795	0.8194
11.3583	-0.31475	0.31028	0.6206	0.5136	0.55845	0.8393
11.3667	-0.2888	0.3351	0.6702	0.5566	0.5796	0.8888
11.375	-0.2617	0.36415	0.7283	0.5814	0.5932	0.9481
11.3833	-0.2508	0.3851	0.7702	0.5899	0.59045	1.0011
11.3917	-0.24915	0.4016	0.8032	0.5955	0.58	1.0274
11.4	-0.2508	0.41173	0.8235	0.5966	0.55515	1.0336
11.4083	-0.26115	0.41423	0.8285	0.5975	0.5226	1.0208
11.4167	-0.27265	0.41358	0.8272	0.5996	0.50345	1.0017
11.425	-0.2886	0.40715	0.8143	0.6024	0.4808	0.9655
11.4333	-0.3207	0.39315	0.7863	0.5897	0.4661	0.9276
11.4417	-0.34045	0.37585	0.7517	0.5711	0.49275	0.8916
11.45	-0.36635	0.3626	0.7252	0.5482	0.5453	0.8666
11.4583	-0.3826	0.34745	0.6949	0.5149	0.59135	0.8483
11.4667	-0.41255	0.32885	0.6577	0.4669	0.62075	0.8226
11.475	-0.4352	0.31385	0.6277	0.4247	0.64295	0.8074
11.4833	-0.4678	0.29413	0.5883	0.3691	0.63555	0.7766
11.4917	-0.49355	0.27928	0.5586	0.3223	0.6268	0.7403
11.5	-0.50385	0.26925	0.5385	0.2872	0.6118	0.7116
11.5083	-0.5152	0.2639	0.5278	0.2688	0.5898	0.6696
11.5167	-0.50845	0.2611	0.5222	0.26	0.5701	0.636
11.525	-0.5074	0.25963	0.5193	0.263	0.54225	0.5996
11.5333	-0.5073	0.24853	0.4971	0.2628	0.50575	0.5584
11.5417	-0.5045	0.2409	0.4818	0.2652	0.4755	0.5244
11.55	-0.51235	0.22875	0.4575	0.2649	0.43975	0.4996
11.5583	-0.51735	0.21288	0.4258	0.2531	0.40735	0.4779
11.5667	-0.52405	0.19898	0.398	0.2474	0.38715	0.4699
11.575	-0.52105	0.19305	0.3861	0.2403	0.37665	0.4598
11.5833	-0.52325	0.18888	0.3778	0.2268	0.3683	0.4565
11.5917	-0.5179	0.19168	0.3834	0.2258	0.3686	0.459
11.6	-0.5103	0.19468	0.3894	0.225	0.3667	0.4598
11.6083	-0.483	0.20393	0.4079	0.2336	0.37155	0.4805
11.6167	-0.44315	0.21695	0.4339	0.2448	0.3635	0.4945
11.625	-0.39455	0.2328	0.4656	0.2633	0.35615	0.5171
11.6333	-0.33975	0.25583	0.5117	0.3181	0.35175	0.5491
11.6417	-0.30635	0.28723	0.5745	0.3788	0.33535	0.5737
11.65	-0.28035	0.33445	0.6689	0.4472	0.3254	0.6374
11.6583	-0.26375	0.38265	0.7653	0.4934	0.3208	0.703
11.6667	-0.24905	0.43418	0.8684	0.5254	0.3293	0.7624
11.675	-0.2469	0.48485	0.9697	0.5534	0.33495	0.7822
11.6833	-0.25095	0.54298	1.086	0.5884	0.34975	0.783
11.6917	-0.25875	0.60235	1.2047	0.6298	0.37	0.7685
11.7	-0.26995	0.65733	1.3147	0.6915	0.3906	0.7492
11.7083	-0.29195	0.69818	1.3964	0.78	0.41865	0.7181
11.7167	-0.31455	0.72428	1.4486	0.884	0.45925	0.6889
11.725	-0.3339	0.72813	1.4563	0.9836	0.53295	0.6754
11.7333	-0.35775	0.70495	1.4099	1.0672	0.64605	0.6721
11.7417	-0.38425	0.6656	1.3312	1.1243	0.76885	0.6871
11.75	-0.40585	0.60985	1.2197	1.1375	0.88485	0.7314
11.7583	-0.43155	0.5505	1.101	1.1113	1.0094	0.7995
11.7667	-0.4606	0.48405	0.9681	1.0428	1.13	0.8967
11.775	-0.49165	0.41953	0.8391	0.9285	1.21525	1.0037
11.7833	-0.51935	0.36483	0.7297	0.8051	1.2663	1.1327
11.7917	-0.52215	0.32375	0.6475	0.693	1.2915	1.2596
11.8	-0.52185	0.28943	0.5789	0.5816	1.26515	1.3645
11.8083	-0.5179	0.263	0.526	0.4895	1.1913	1.4194
11.8167	-0.5236	0.23895	0.4779	0.4054	1.0788	1.4176
11.825	-0.5272	0.22703	0.4541	0.3446	0.95195	1.3706
11.8333	-0.53175	0.21558	0.4312	0.2956	0.82045	1.2714
11.8417	-0.53475	0.2076	0.4152	0.2588	0.6971	1.1506
11.85	-0.5434	0.1977	0.3954	0.2303	0.5863	1.0111
11.8583	-0.54145	0.19733	0.3947	0.22	0.50265	0.8821
11.8667	-0.54035	0.19563	0.3913	0.2137	0.4325	0.7604
11.875	-0.5348	0.2	0.4	0.2169	0.3839	0.6696
11.8833	-0.5277	0.20533	0.4107	0.2238	0.3468	0.6032
11.8917	-0.50995	0.20925	0.4185	0.2345	0.32355	0.557
11.9	-0.4647	0.2157	0.4314	0.2487	0.30825	0.5289
11.9083	-0.425	0.21733	0.4347	0.2579	0.30045	0.5116
11.9167	-0.3797	0.22485	0.4497	0.2945	0.3012	0.5212
11.925	-0.3435	0.24233	0.4847	0.3443	0.31035	0.5342
11.9333	-0.3169	0.2671	0.5342	0.3921	0.3059	0.5814
11.9417	-0.2957	0.29843	0.5969	0.4367	0.3203	0.6486
11.95	-0.2888	0.31448	0.629	0.4551	0.3311	0.6949
11.9583	-0.28645	0.32458	0.6492	0.4693	0.33625	0.7192
11.9667	-0.2889	0.33498	0.67	0.4776	0.34095	0.7261
11.975	-0.29425	0.3471	0.6942	0.4932	0.35195	0.7407
11.9833	-0.3158	0.34768	0.6954	0.4832	0.35275	0.742
11.9917	-0.3375	0.35073	0.7015	0.4874	0.3531	0.7543
12	-0.35985	0.34688	0.6938	0.4796	0.3525	0.7654
12.0083	-0.38405	0.3418	0.6836	0.4642	0.38315	0.7891
12.0167	-0.4058	0.3324	0.6648	0.4438	0.425	0.7898
12.025	-0.4282	0.31323	0.6265	0.4145	0.4668	0.7846
12.0333	-0.4548	0.29745	0.5949	0.3781	0.48945	0.7659
12.0417	-0.47045	0.27903	0.5581	0.341	0.51655	0.7339
12.05	-0.4995	0.25408	0.5082	0.2866	0.51505	0.6802
12.0583	-0.52285	0.23495	0.4699	0.2409	0.5122	0.6284
12.0667	-0.537	0.22113	0.4423	0.2007	0.50305	0.5712
12.075	-0.54465	0.21415	0.4283	0.1795	0.4908	0.5172
12.0833	-0.53785	0.21443	0.4289	0.1745	0.47635	0.4747
12.0917	-0.53925	0.2156	0.4312	0.1771	0.44945	0.4267
12.1	-0.5337	0.21925	0.4385	0.1819	0.4193	0.394
12.1083	-0.52965	0.22473	0.4495	0.1938	0.3783	0.362
12.1167	-0.53805	0.22605	0.4521	0.2124	0.3294	0.3349
12.125	-0.536	0.22945	0.4589	0.2281	0.29575	0.3183
12.1333	-0.53895	0.22893	0.4579	0.2401	0.27065	0.3098
12.1417	-0.54235	0.23188	0.4638	0.2642	0.2611	0.3168
12.15	-0.5403	0.23558	0.4712	0.2872	0.2667	0.3278
12.1583	-0.5358	0.2363	0.4726	0.3047	0.26495	0.349
12.1667	-0.53365	0.23435	0.4687	0.3173	0.2734	0.3804
12.175	-0.51405	0.23648	0.473	0.3253	0.28945	0.4245
12.1833	-0.4747	0.24133	0.4827	0.3368	0.3131	0.4746
12.1917	-0.4343	0.24403	0.4881	0.3366	0.3285	0.5243
12.2	-0.39055	0.25033	0.5007	0.3565	0.3422	0.565
12.2083	-0.36145	0.26993	0.5399	0.3932	0.35335	0.6105
12.2167	-0.3312	0.3024	0.6048	0.4447	0.3606	0.6719
12.225	-0.32265	0.32998	0.66	0.473	0.3552	0.741
12.2333	-0.3059	0.35398	0.708	0.4918	0.36615	0.7936
12.2417	-0.3079	0.36608	0.7322	0.5012	0.3639	0.8102
12.25	-0.3121	0.37398	0.748	0.5064	0.35735	0.7963
12.2583	-0.31955	0.37543	0.7509	0.5115	0.3653	0.7709
12.2667	-0.3337	0.36745	0.7349	0.496	0.3677	0.7412
12.275	-0.3522	0.35368	0.7074	0.484	0.37035	0.7
12.2833	-0.37525	0.3384	0.6768	0.4601	0.38135	0.6691
12.2917	-0.40205	0.3227	0.6454	0.4356	0.4112	0.6457
12.3	-0.4243	0.30385	0.6077	0.4056	0.4645	0.6325
12.3083	-0.44055	0.28703	0.5741	0.3699	0.5197	0.6164
12.3167	-0.4575	0.27105	0.5421	0.3366	0.5487	0.6038
12.325	-0.47715	0.25725	0.5145	0.3089	0.56005	0.5867
12.3333	-0.49985	0.243	0.486	0.2725	0.5504	0.5582
12.3417	-0.53075	0.2244	0.4488	0.2318	0.5217	0.5224
12.35	-0.5505	0.20948	0.419	0.2117	0.49295	0.4937
12.3583	-0.55595	0.20113	0.4023	0.1965	0.45855	0.4654
12.3667	-0.55335	0.19568	0.3914	0.1875	0.4237	0.4426
12.375	-0.5455	0.19268	0.3854	0.1787	0.39425	0.4207
12.3833	-0.5516	0.18225	0.3645	0.1692	0.34635	0.3959
12.3917	-0.546	0.17653	0.3531	0.1584	0.3143	0.382
12.4	-0.5546	0.17145	0.3429	0.1464	0.28145	0.3761
12.4083	-0.5435	0.17113	0.3423	0.1404	0.2606	0.3725
12.4167	-0.5576	0.16603	0.3321	0.1187	0.2249	0.3699
12.425	-0.55455	0.16755	0.3351	0.114	0.20995	0.3696
12.4333	-0.556	0.16913	0.3383	0.1148	0.1907	0.3615
12.4417	-0.54775	0.17563	0.3513	0.1208	0.18465	0.3573
12.45	-0.5462	0.18208	0.3642	0.1325	0.1755	0.3457
12.4583	-0.53165	0.188	0.376	0.1501	0.16965	0.3339
12.4667	-0.50105	0.1967	0.3934	0.173	0.1732	0.32
12.475	-0.45455	0.2035	0.407	0.1957	0.17655	0.3108
12.4833	-0.4127	0.2112	0.4224	0.2301	0.18705	0.3026
12.4917	-0.36705	0.23153	0.4631	0.3004	0.21565	0.3216
12.5	-0.34555	0.25758	0.5152	0.3522	0.2221	0.359
12.5083	-0.3296	0.28558	0.5712	0.3883	0.23295	0.4196
12.5167	-0.32	0.29963	0.5993	0.403	0.2496	0.4961
12.525	-0.3199	0.30615	0.6123	0.4048	0.25625	0.5391
12.5333	-0.3258	0.30845	0.6169	0.3966	0.26455	0.5709
12.5417	-0.3315	0.31025	0.6205	0.3916	0.26835	0.5915
12.55	-0.34985	0.30713	0.6143	0.3851	0.2666	0.6006
12.5583	-0.36115	0.3062	0.6124	0.3861	0.27225	0.5923
12.5667	-0.3859	0.30488	0.6098	0.3848	0.26995	0.565
12.575	-0.4152	0.3061	0.6122	0.3868	0.29535	0.537
12.5833	-0.42905	0.3046	0.6092	0.3804	0.3442	0.513
12.5917	-0.4445	0.30998	0.62	0.3815	0.4002	0.4936
12.6	-0.474	0.30858	0.6172	0.3641	0.41835	0.4713
12.6083	-0.48945	0.32063	0.6413	0.3567	0.4312	0.47
12.6167	-0.5162	0.34005	0.6801	0.3499	0.429	0.4619
12.625	-0.54175	0.37428	0.7486	0.3519	0.4175	0.4531
12.6333	-0.5587	0.44485	0.8897	0.377	0.4078	0.4428
12.6417	-0.5653	0.58068	1.1614	0.4432	0.40035	0.4358
12.65	-0.5624	0.8354	1.6708	0.5664	0.3908	0.4215
12.6583	-0.5563	1.31495	2.6299	0.7949	0.39955	0.3998
12.6667	-0.5479	2.18955	4.3791	1.1993	0.39865	0.372
12.675	-0.5287	3.74178	7.4836	1.9526	0.4187	0.3568
12.6833	-0.50695	6.38358	12.7672	3.3079	0.4501	0.3464
12.6917	-0.45955	10.7936	21.5872	5.6917	0.51785	0.3657
12.7	-0.3951	17.2164	34.4329	9.6528	0.63305	0.4056
12.7083	-0.3018	25.7404	51.4808	15.2244	0.84655	0.4787
12.7167	-0.1607	35.8421	71.6843	26.1458	1.22555	0.6187
12.725	0.0425	46.4122	92.8244	39.7469	1.9236	0.8682
12.7333	0.3139	56.0361	112.072	56.3801	3.199	1.3096
12.7417	0.6517	63.8507	127.701	74.4137	5.45115	2.077
12.75	1.0734	69.6551	139.31	91.8818	9.30725	3.4435
12.7583	1.57435	73.3345	146.669	107.126	15.1563	5.8729
12.7667	2.0482	74.7167	149.434	119.273	25.3779	10.0635
12.775	2.444	73.9782	147.957	128.183	38.6463	15.0419
12.7833	2.74625	71.3512	142.702	132.795	55.019	29.0142
12.7917	2.8852	66.641	133.282	132.082	72.7746	46.8976
12.8	2.8603	59.9068	119.814	125.519	90.168	70.0603
12.8083	2.66575	51.1124	102.225	113.263	105.48	93.92
12.8167	2.33365	41.2728	82.5456	97.4505	117.321	116.808
12.825	1.9327	31.9352	63.8705	80.3141	125.255	136.613
12.8333	1.51155	23.8265	47.6531	63.5216	129.184	150.631
12.8417	1.11525	17.1822	34.3644	48.3595	128.981	157.724
12.85	0.7711	12.0588	24.1176	35.5155	124.647	158.007
12.8583	0.48635	8.28673	16.5735	25.3121	117.105	152.087
12.8667	0.2646	5.64058	11.2812	17.5987	106.896	141.123
12.875	0.09545	3.83018	7.6604	11.9622	94.159	126.471
12.8833	-0.0155	2.62048	5.241	8.0252	79.2419	109.476
12.8917	-0.0933	1.82418	3.6484	5.3764	62.7238	91.4112
12.9	-0.17345	1.29445	2.5889	3.622	46.8175	73.5375
12.9083	-0.22535	0.93683	1.8737	2.4685	33.5716	56.9907
12.9167	-0.27765	0.6591	1.3182	1.706	23.3141	42.6548
12.925	-0.30915	0.48358	0.9672	1.145	15.7994	30.9173
12.9333	-0.3371	0.35313	0.7063	0.7887	10.5667	21.6957
12.9417	-0.36175	0.2548	0.5096	0.5259	7.0437	14.8759
12.95	-0.3767	0.19123	0.3825	0.3345	4.74465	10.0983
12.9583	-0.39265	0.15675	0.3135	0.2147	3.24775	6.8699
12.9667	-0.3986	0.15533	0.3107	0.145	2.2632	4.7296
12.975	-0.40615	0.17113	0.3423	0.1186	1.5973	3.3186
12.9833	-0.4091	0.2157	0.4314	0.1445	1.0881	2.3812
12.9917	-0.4006	0.28465	0.5693	0.2272	0.75565	1.7458
13	-0.39295	0.36355	0.7271	0.351	0.5129	1.2394
13.0083	-0.3778	0.44645	0.8929	0.5008	0.3295	0.9284
13.0167	-0.3597	0.52213	1.0443	0.6594	0.2049	0.6919
13.025	-0.3423	0.58113	1.1623	0.8067	0.13205	0.5204
13.0333	-0.3086	0.62245	1.2449	0.9371	0.11635	0.4019
13.0417	-0.26255	0.64513	1.2903	1.0327	0.1584	0.3234
13.05	-0.23485	0.64828	1.2966	1.0898	0.2385	0.2684
13.0583	-0.19835	0.66238	1.3248	1.1684	0.38225	0.2715
13.0667	-0.1877	0.6909	1.3818	1.2334	0.53225	0.3176
13.075	-0.182	0.7449	1.4898	1.2894	0.7002	0.4206
13.0833	-0.1761	0.80698	1.614	1.3395	0.84755	0.5511
13.0917	-0.18205	0.87723	1.7545	1.4194	0.96925	0.6606
13.1	-0.18095	0.96498	1.93	1.5566	1.0555	0.7614
13.1083	-0.18295	1.05298	2.106	1.7301	1.103	0.844
13.1167	-0.1978	1.11478	2.2296	1.885	1.1064	0.8975
13.125	-0.20705	1.13928	2.2786	2.0102	1.10795	0.9174
13.1333	-0.2282	1.1109	2.2218	2.0559	1.09665	0.9004
13.1417	-0.25585	1.03113	2.0623	2.0005	1.1335	0.8858
13.15	-0.2811	0.917	1.834	1.8452	1.245	0.8867
13.1583	-0.30705	0.7823	1.5646	1.6197	1.41665	0.9179
13.1667	-0.3333	0.6485	1.297	1.3487	1.59145	1.0029
13.175	-0.35515	0.53993	1.0799	1.0779	1.76465	1.1269
13.1833	-0.38025	0.48385	0.9677	0.8482	1.9238	1.2755
13.1917	-0.40305	0.49858	0.9972	0.7009	2.0106	1.4038
13.2	-0.41705	0.61818	1.2364	0.6886	2.00415	1.501
13.2083	-0.3974	0.8686	1.7372	0.8744	1.904	1.5435
13.2167	-0.363	1.2646	2.5292	1.2935	1.72505	1.5119
13.225	-0.3207	1.8109	3.6218	1.9716	1.4671	1.3905
13.2333	-0.24725	2.49528	4.9906	2.9483	1.1952	1.2144
13.2417	-0.16765	3.26545	6.5309	4.1814	0.9535	0.9999
13.25	-0.0893	4.04835	8.0967	5.6053	0.77835	0.781
13.2583	-0.015	4.75813	9.5163	7.1036	0.7315	0.5995
13.2667	0.0475	5.31765	10.6353	8.5013	0.84705	0.4793
13.275	0.09495	5.666	11.332	9.6707	1.1892	0.4512
13.2833	0.1198	5.7865	11.573	10.4947	1.80395	0.5488
13.2917	0.11485	5.66875	11.3375	10.8762	2.69075	0.796
13.3	0.09165	5.33895	10.6779	10.7976	3.86455	1.2409
13.3083	0.04415	4.84145	9.6829	10.2991	5.26325	1.9057
13.3167	0.00795	4.23138	8.4628	9.4495	6.7677	2.7783
13.325	-0.0261	3.56625	7.1325	8.3439	8.2264	3.8595
13.3333	-0.05595	2.89895	5.7979	7.0859	9.46495	5.0763
13.3417	-0.1053	2.27818	4.5564	5.8609	10.3424	6.3345
13.35	-0.1551	1.76143	3.5229	4.6782	10.7724	7.5409
13.3583	-0.20085	1.33443	2.6689	3.5909	10.7281	8.6125
13.3667	-0.2346	0.98398	1.968	2.5962	10.2576	9.3731
13.375	-0.27145	0.69368	1.3874	1.7725	9.4074	9.6574
13.3833	-0.2848	0.48565	0.9713	1.1955	8.31525	9.4694
13.3917	-0.31	0.33808	0.6762	0.7939	7.08215	8.7591
13.4	-0.3328	0.23635	0.4727	0.5199	5.8099	7.6468
13.4083	-0.346	0.15855	0.3171	0.3265	4.60035	6.3303
13.4167	-0.3701	0.09573	0.1915	0.1722	3.5142	4.9631
13.425	-0.3912	0.04688	0.0938	0.0567	2.6227	3.7334
13.4333	-0.4142	0.00753	0.0151	-0.0388	1.94055	2.7026
13.4417	-0.42825	-0.02193	-0.0439	-0.1113	1.4297	1.9176
13.45	-0.44845	-0.0469	-0.0938	-0.1767	1.02325	1.3329
13.4583	-0.4726	-0.06825	-0.1365	-0.2292	0.698	0.9215
13.4667	-0.49295	-0.08718	-0.1744	-0.2839	0.45095	0.6239
13.475	-0.51795	-0.10745	-0.2149	-0.3342	0.26345	0.4037
13.4833	-0.54715	-0.13028	-0.2606	-0.3863	0.11145	0.2216
13.4917	-0.55065	-0.14388	-0.2878	-0.4218	-0.0052	0.0825
13.5	-0.55665	-0.15975	-0.3195	-0.4456	-0.09525	-0.0504
13.5083	-0.55205	-0.16923	-0.3385	-0.4672	-0.1653	-0.1621
13.5167	-0.55215	-0.17368	-0.3474	-0.4732	-0.22445	-0.2559
13.525	-0.55435	-0.1771	-0.3542	-0.4822	-0.2711	-0.3434
13.5333	-0.5502	-0.16978	-0.3396	-0.4705	-0.30965	-0.3996
13.5417	-0.5552	-0.16175	-0.3235	-0.4503	-0.3335	-0.4406
13.55	-0.54865	-0.14625	-0.2925	-0.4271	-0.3581	-0.4677
13.5583	-0.55085	-0.1345	-0.269	-0.4037	-0.3843	-0.4844
13.5667	-0.551	-0.11673	-0.2335	-0.3653	-0.4086	-0.4911
13.575	-0.54805	-0.09595	-0.1919	-0.3285	-0.42375	-0.4865
13.5833	-0.54535	-0.08225	-0.1645	-0.2999	-0.434	-0.4786
13.5917	-0.5371	-0.0721	-0.1442	-0.2733	-0.4362	-0.463
13.6	-0.5074	-0.06175	-0.1235	-0.2517	-0.42465	-0.4458
13.6083	-0.46725	-0.06335	-0.1267	-0.2339	-0.39925	-0.4246
13.6167	-0.4313	-0.07158	-0.1432	-0.235	-0.3754	-0.4112
13.625	-0.3955	-0.07473	-0.1495	-0.2159	-0.32965	-0.3913
13.6333	-0.3698	-0.06998	-0.14	-0.1981	-0.2793	-0.3576
13.6417	-0.34895	-0.0683	-0.1366	-0.1906	-0.2418	-0.313
13.65	-0.3455	-0.07115	-0.1423	-0.2062	-0.20925	-0.2623
13.6583	-0.3435	-0.07495	-0.1499	-0.2299	-0.18315	-0.2198
13.6667	-0.33945	-0.07985	-0.1597	-0.2444	-0.16655	-0.1808
13.675	-0.3498	-0.08865	-0.1773	-0.2678	-0.16885	-0.1622
13.6833	-0.3589	-0.0961	-0.1922	-0.2899	-0.19145	-0.1426
13.6917	-0.37525	-0.1026	-0.2052	-0.3072	-0.22215	-0.143
13.7	-0.38965	-0.11115	-0.2223	-0.3268	-0.25885	-0.1598
13.7083	-0.4038	-0.11965	-0.2393	-0.3491	-0.2879	-0.1788
13.7167	-0.4117	-0.1294	-0.2588	-0.3699	-0.2992	-0.207
13.725	-0.4111	-0.13815	-0.2763	-0.3964	-0.2933	-0.2444
13.7333	-0.40755	-0.14643	-0.2929	-0.4211	-0.2952	-0.2799
13.7417	-0.3998	-0.15705	-0.3141	-0.4481	-0.29375	-0.3255
13.75	-0.38355	-0.1685	-0.337	-0.479	-0.3013	-0.3707
13.7583	-0.3639	-0.17863	-0.3573	-0.5128	-0.3123	-0.4208
13.7667	-0.3578	-0.1953	-0.3906	-0.5532	-0.33985	-0.476
13.775	-0.3404	-0.20665	-0.4133	-0.5796	-0.3562	-0.5276
13.7833	-0.3073	-0.20945	-0.4189	-0.5774	-0.36885	-0.5529
13.7917	-0.30145	-0.21548	-0.431	-0.594	-0.3923	-0.5901
13.8	-0.297	-0.21918	-0.4384	-0.5897	-0.4128	-0.6137
13.8083	-0.3055	-0.21903	-0.4381	-0.5843	-0.42775	-0.6196
13.8167	-0.3222	-0.2196	-0.4392	-0.5701	-0.45095	-0.6233
13.825	-0.35585	-0.2265	-0.453	-0.574	-0.48455	-0.6206
13.8333	-0.3952	-0.2293	-0.4586	-0.5748	-0.50845	-0.6106
13.8417	-0.4259	-0.23038	-0.4608	-0.5658	-0.5267	-0.5892
13.85	-0.45615	-0.23358	-0.4672	-0.5661	-0.5432	-0.5697
13.8583	-0.48485	-0.2331	-0.4662	-0.5617	-0.55575	-0.5449
13.8667	-0.51065	-0.24078	-0.4816	-0.5661	-0.57335	-0.5331
13.875	-0.52445	-0.2444	-0.4888	-0.5749	-0.5829	-0.5223
13.8833	-0.5144	-0.24588	-0.4918	-0.5718	-0.57935	-0.5095
13.8917	-0.49375	-0.2509	-0.5018	-0.5763	-0.5763	-0.5046
13.9	-0.45	-0.24703	-0.4941	-0.5673	-0.55995	-0.4995
13.9083	-0.4246	-0.24513	-0.4903	-0.554	-0.5482	-0.4984
13.9167	-0.4005	-0.23375	-0.4675	-0.5285	-0.53635	-0.4842
13.925	-0.3829	-0.21608	-0.4322	-0.4953	-0.5229	-0.4641
13.9333	-0.3755	-0.20495	-0.4099	-0.4904	-0.5209	-0.4345
13.9417	-0.37165	-0.19705	-0.3941	-0.4809	-0.51975	-0.4207
13.95	-0.36535	-0.19158	-0.3832	-0.4796	-0.52375	-0.416
13.9583	-0.3716	-0.19033	-0.3807	-0.4801	-0.5318	-0.4304
13.9667	-0.37325	-0.18693	-0.3739	-0.4852	-0.5381	-0.4443
13.975	-0.3812	-0.18885	-0.3777	-0.4944	-0.55165	-0.4724
13.9833	-0.3921	-0.19035	-0.3807	-0.5027	-0.56365	-0.4991
13.9917	-0.40165	-0.19163	-0.3833	-0.5077	-0.5655	-0.5304
14	-0.4099	-0.19505	-0.3901	-0.5086	-0.54265	-0.5524
14.0083	-0.4255	-0.19725	-0.3945	-0.5145	-0.5193	-0.5786
14.0167	-0.4356	-0.19835	-0.3967	-0.5207	-0.48985	-0.5975
14.025	-0.4448	-0.20138	-0.4028	-0.5269	-0.4705	-0.6103
14.0333	-0.4647	-0.2121	-0.4242	-0.5437	-0.47375	-0.6359
14.0417	-0.4868	-0.22125	-0.4425	-0.5669	-0.47415	-0.6593
14.05	-0.51435	-0.239	-0.478	-0.5953	-0.48905	-0.6853
14.0583	-0.53595	-0.25695	-0.5139	-0.625	-0.50585	-0.7103
14.0667	-0.5409	-0.26593	-0.5319	-0.6414	-0.5082	-0.7144
14.075	-0.54115	-0.27465	-0.5493	-0.6523	-0.5024	-0.7238
14.0833	-0.5514	-0.28465	-0.5693	-0.6624	-0.51855	-0.7244
14.0917	-0.55065	-0.28798	-0.576	-0.6593	-0.5241	-0.7185
14.1	-0.5634	-0.2954	-0.5908	-0.6699	-0.54305	-0.7176
14.1083	-0.56695	-0.2946	-0.5892	-0.6653	-0.5577	-0.7022
14.1167	-0.58085	-0.2939	-0.5878	-0.6647	-0.57435	-0.6856
14.125	-0.5806	-0.2897	-0.5794	-0.6558	-0.59605	-0.6614
14.1333	-0.5908	-0.28788	-0.5758	-0.6518	-0.6196	-0.6519
14.1417	-0.59005	-0.28003	-0.5601	-0.6429	-0.63575	-0.6275
14.15	-0.592	-0.27398	-0.548	-0.6339	-0.65355	-0.6031
14.1583	-0.58395	-0.26685	-0.5337	-0.6297	-0.6617	-0.5863
14.1667	-0.57095	-0.26485	-0.5297	-0.6248	-0.662	-0.5782
14.175	-0.5381	-0.26163	-0.5233	-0.618	-0.65945	-0.5704
14.1833	-0.49685	-0.25448	-0.509	-0.6137	-0.63865	-0.5706
14.1917	-0.4564	-0.24805	-0.4961	-0.5872	-0.61585	-0.5688
14.2	-0.4327	-0.23548	-0.471	-0.5613	-0.59255	-0.5679
14.2083	-0.42085	-0.2154	-0.4308	-0.5239	-0.5714	-0.553
14.2167	-0.40465	-0.20005	-0.4001	-0.5045	-0.54945	-0.5352
14.225	-0.39875	-0.1908	-0.3816	-0.4969	-0.533	-0.5295
14.2333	-0.39625	-0.18275	-0.3655	-0.4759	-0.51855	-0.5221
14.2417	-0.40635	-0.17873	-0.3575	-0.4736	-0.5188	-0.531
14.25	-0.4124	-0.18068	-0.3614	-0.474	-0.5214	-0.54
14.2583	-0.431	-0.18805	-0.3761	-0.4768	-0.52655	-0.5452
14.2667	-0.45175	-0.19675	-0.3935	-0.4853	-0.5385	-0.548
14.275	-0.466	-0.20255	-0.4051	-0.495	-0.5346	-0.5452
14.2833	-0.4901	-0.21368	-0.4274	-0.5176	-0.5259	-0.5467
14.2917	-0.5087	-0.22715	-0.4543	-0.5436	-0.4991	-0.5417
14.3	-0.5326	-0.24188	-0.4838	-0.5729	-0.4845	-0.5497
14.3083	-0.54575	-0.256	-0.512	-0.6016	-0.476	-0.5501
14.3167	-0.5562	-0.27105	-0.5421	-0.6308	-0.47645	-0.557
14.325	-0.59255	-0.2951	-0.5902	-0.6782	-0.5009	-0.5945
14.3333	-0.61095	-0.31455	-0.6291	-0.7214	-0.5211	-0.6292
14.3417	-0.62465	-0.3303	-0.6606	-0.7536	-0.54315	-0.6622
14.35	-0.62425	-0.3373	-0.6746	-0.7638	-0.55975	-0.6834
14.3583	-0.6213	-0.34353	-0.6871	-0.7719	-0.58065	-0.7124
14.3667	-0.6164	-0.34518	-0.6904	-0.7701	-0.5995	-0.7306
14.375	-0.61095	-0.34225	-0.6845	-0.7633	-0.6282	-0.7412
14.3833	-0.6101	-0.33613	-0.6723	-0.7447	-0.64855	-0.738
14.3917	-0.617	-0.3319	-0.6638	-0.7411	-0.6854	-0.7357
14.4	-0.61325	-0.32805	-0.6561	-0.7292	-0.71525	-0.7277
14.4083	-0.61195	-0.32253	-0.6451	-0.7215	-0.7328	-0.7148
14.4167	-0.6235	-0.32303	-0.6461	-0.722	-0.7558	-0.7148
14.425	-0.62335	-0.31893	-0.6379	-0.7181	-0.76695	-0.7088
14.4333	-0.6205	-0.31513	-0.6303	-0.7128	-0.76525	-0.6974
14.4417	-0.61655	-0.31525	-0.6305	-0.7118	-0.76195	-0.6936
14.45	-0.60035	-0.3158	-0.6316	-0.7149	-0.74665	-0.693
14.4583	-0.56455	-0.3119	-0.6238	-0.7117	-0.72065	-0.6916
14.4667	-0.5173	-0.3142	-0.6284	-0.711	-0.6898	-0.6959
14.475	-0.4869	-0.3126	-0.6252	-0.6997	-0.66635	-0.7013
14.4833	-0.4584	-0.30293	-0.6059	-0.6702	-0.6371	-0.698
14.4917	-0.43775	-0.28718	-0.5744	-0.6399	-0.6237	-0.6844
14.5	-0.4246	-0.27173	-0.5435	-0.6239	-0.6097	-0.65
14.5083	-0.42355	-0.26643	-0.5329	-0.6172	-0.60875	-0.6274
14.5167	-0.4238	-0.26148	-0.523	-0.6075	-0.6099	-0.6101
14.525	-0.4276	-0.2568	-0.5136	-0.599	-0.61505	-0.5937
14.5333	-0.42935	-0.25418	-0.5084	-0.6005	-0.6326	-0.5847
14.5417	-0.44845	-0.25623	-0.5125	-0.606	-0.65115	-0.5876
14.55	-0.4636	-0.25783	-0.5157	-0.6104	-0.664	-0.5995
14.5583	-0.48005	-0.25895	-0.5179	-0.6179	-0.6786	-0.6068
14.5667	-0.494	-0.25753	-0.5151	-0.6186	-0.6681	-0.6158
14.575	-0.5145	-0.26323	-0.5265	-0.6352	-0.6533	-0.6359
14.5833	-0.52315	-0.26523	-0.5305	-0.6432	-0.62985	-0.6547
14.5917	-0.5318	-0.2663	-0.5326	-0.6456	-0.6179	-0.6726
14.6	-0.5414	-0.26828	-0.5366	-0.6478	-0.60595	-0.6913
14.6083	-0.5611	-0.2745	-0.549	-0.662	-0.6079	-0.7191
14.6167	-0.5804	-0.28583	-0.5717	-0.6869	-0.6145	-0.7413
14.625	-0.58615	-0.29293	-0.5859	-0.6948	-0.62125	-0.759
14.6333	-0.58435	-0.29533	-0.5907	-0.6948	-0.62085	-0.7627
14.6417	-0.5813	-0.30008	-0.6002	-0.6983	-0.6271	-0.7658
14.65	-0.57865	-0.3036	-0.6072	-0.7041	-0.63315	-0.7607
14.6583	-0.57585	-0.30368	-0.6074	-0.6988	-0.63945	-0.7602
14.6667	-0.5768	-0.30283	-0.6057	-0.7002	-0.6522	-0.7488
14.675	-0.58125	-0.2974	-0.5948	-0.6921	-0.66095	-0.7406
14.6833	-0.5877	-0.28883	-0.5777	-0.689	-0.67345	-0.7246
14.6917	-0.5941	-0.27798	-0.556	-0.6786	-0.6758	-0.7154
14.7	-0.599	-0.26175	-0.5235	-0.6626	-0.6834	-0.706
14.7083	-0.6028	-0.23688	-0.4738	-0.6267	-0.68175	-0.6981
14.7167	-0.6053	-0.21663	-0.4333	-0.594	-0.68935	-0.6972
14.725	-0.59805	-0.18395	-0.3679	-0.5454	-0.6745	-0.688
14.7333	-0.58255	-0.15263	-0.3053	-0.4842	-0.65665	-0.6825
14.7417	-0.55605	-0.1226	-0.2452	-0.419	-0.63035	-0.6812
14.75	-0.5135	-0.0918	-0.1836	-0.3495	-0.5933	-0.674
14.7583	-0.47785	-0.0671	-0.1342	-0.2615	-0.5436	-0.6626
14.7667	-0.45645	-0.0378	-0.0756	-0.1569	-0.48495	-0.6339
14.775	-0.4353	-0.0108	-0.0216	-0.0704	-0.41235	-0.5763
14.7833	-0.424	0.0052	0.0104	-0.0132	-0.34785	-0.4998
14.7917	-0.4239	0.00548	0.011	0.014	-0.2741	-0.3983
14.8	-0.428	-0.01373	-0.0275	0.0054	-0.2051	-0.3112
14.8083	-0.4355	-0.04255	-0.0851	-0.0218	-0.14035	-0.1997
14.8167	-0.44445	-0.07995	-0.1599	-0.0813	-0.0919	-0.0837
14.825	-0.45745	-0.1153	-0.2306	-0.1584	-0.05765	0.0167
14.8333	-0.47375	-0.15365	-0.3073	-0.2451	-0.0379	0.1064
14.8417	-0.49695	-0.18528	-0.3706	-0.3274	-0.0449	0.1699
14.85	-0.5098	-0.2076	-0.4152	-0.3967	-0.03765	0.2136
14.8583	-0.5274	-0.23028	-0.4606	-0.4624	-0.04465	0.2199
14.8667	-0.54535	-0.2511	-0.5022	-0.5219	-0.07665	0.1825
14.875	-0.563	-0.2672	-0.5344	-0.5742	-0.12955	0.1124
14.8833	-0.573	-0.27878	-0.5576	-0.6097	-0.20295	0.0172
14.8917	-0.596	-0.29808	-0.5962	-0.6615	-0.2969	-0.1025
14.9	-0.6266	-0.3212	-0.6424	-0.7102	-0.39885	-0.2442
14.9083	-0.6413	-0.33593	-0.6719	-0.7511	-0.4836	-0.3735
14.9167	-0.6389	-0.34383	-0.6877	-0.768	-0.5322	-0.4841
14.925	-0.63675	-0.34975	-0.6995	-0.7799	-0.57615	-0.5789
14.9333	-0.6368	-0.35518	-0.7104	-0.7928	-0.61115	-0.6599
14.9417	-0.63695	-0.3586	-0.7172	-0.7932	-0.64345	-0.7166
14.95	-0.63695	-0.3564	-0.7128	-0.7922	-0.6687	-0.7498
14.9583	-0.63575	-0.35128	-0.7026	-0.7801	-0.69	-0.7748
14.9667	-0.6427	-0.3492	-0.6984	-0.7773	-0.71395	-0.7854
14.975	-0.65035	-0.34695	-0.6939	-0.7718	-0.73625	-0.795
14.9833	-0.65625	-0.3459	-0.6918	-0.7689	-0.7584	-0.8038
14.9917	-0.65695	-0.33948	-0.679	-0.7575	-0.76665	-0.7984
15	-0.6555	-0.33713	-0.6743	-0.7499	-0.77285	-0.7955
15.0083	-0.6526	-0.33658	-0.6732	-0.7476	-0.7745	-0.7926
15.0167	-0.64135	-0.33568	-0.6714	-0.7478	-0.76075	-0.7843
15.025	-0.60375	-0.33385	-0.6677	-0.7391	-0.7452	-0.7806
15.0333	-0.555	-0.33295	-0.6659	-0.7312	-0.71855	-0.767
15.0417	-0.5142	-0.33183	-0.6637	-0.7152	-0.6892	-0.7522
15.05	-0.48815	-0.32573	-0.6515	-0.6916	-0.6737	-0.742
15.0583	-0.47555	-0.3135	-0.627	-0.6735	-0.6613	-0.724
15.0667	-0.4627	-0.30243	-0.6049	-0.6547	-0.6471	-0.6832
15.075	-0.4535	-0.29575	-0.5915	-0.651	-0.6481	-0.6483
15.0833	-0.4526	-0.29048	-0.581	-0.6452	-0.64995	-0.6235
15.0917	-0.4538	-0.28555	-0.5711	-0.6331	-0.65595	-0.6088
15.1	-0.4658	-0.28838	-0.5768	-0.65	-0.6758	-0.605
15.1083	-0.4754	-0.28655	-0.5731	-0.6448	-0.68695	-0.5993
15.1167	-0.4901	-0.2892	-0.5784	-0.6517	-0.705	-0.6073
15.125	-0.50825	-0.28935	-0.5787	-0.6566	-0.723	-0.6098
15.1333	-0.5262	-0.29145	-0.5829	-0.667	-0.72285	-0.6205
15.1417	-0.54685	-0.3016	-0.6032	-0.6839	-0.70875	-0.6301
15.15	-0.5678	-0.3066	-0.6132	-0.7012	-0.6868	-0.6515
15.1583	-0.5823	-0.31498	-0.63	-0.7199	-0.6787	-0.6675
15.1667	-0.597	-0.32385	-0.6477	-0.738	-0.66955	-0.6933
15.175	-0.6209	-0.3384	-0.6768	-0.7735	-0.6733	-0.7341
15.1833	-0.6447	-0.35863	-0.7173	-0.8078	-0.68465	-0.7722
15.1917	-0.65535	-0.3726	-0.7452	-0.84	-0.69345	-0.815
15.2	-0.6652	-0.38395	-0.7679	-0.8564	-0.6956	-0.8471
15.2083	-0.66365	-0.38838	-0.7768	-0.8667	-0.70155	-0.8736
15.2167	-0.6571	-0.39188	-0.7838	-0.8674	-0.70735	-0.8826
15.225	-0.6573	-0.39413	-0.7883	-0.8677	-0.7303	-0.8973
15.2333	-0.64785	-0.38745	-0.7749	-0.8569	-0.74105	-0.8939
15.2417	-0.6482	-0.38453	-0.7691	-0.8529	-0.76555	-0.8907
15.25	-0.65465	-0.38158	-0.7632	-0.8455	-0.787	-0.8912
15.2583	-0.6553	-0.37665	-0.7533	-0.8353	-0.8058	-0.8813
15.2667	-0.65085	-0.37378	-0.7476	-0.8249	-0.8241	-0.8703
15.275	-0.6601	-0.3727	-0.7454	-0.8252	-0.8398	-0.859
15.2833	-0.65785	-0.3684	-0.7368	-0.8162	-0.8395	-0.8471
15.2917	-0.6504	-0.3667	-0.7334	-0.8162	-0.8416	-0.8436
15.3	-0.6419	-0.3671	-0.7342	-0.8205	-0.8385	-0.8415
15.3083	-0.61005	-0.36445	-0.7289	-0.8147	-0.81505	-0.8337
15.3167	-0.56365	-0.35818	-0.7164	-0.8054	-0.796	-0.83
15.325	-0.52705	-0.3543	-0.7086	-0.7889	-0.77345	-0.8302
15.3333	-0.50285	-0.3441	-0.6882	-0.7575	-0.7554	-0.8233
15.3417	-0.4802	-0.32553	-0.6511	-0.7201	-0.7466	-0.8031
15.35	-0.46985	-0.30555	-0.6111	-0.6924	-0.73755	-0.7796
15.3583	-0.45815	-0.28948	-0.579	-0.6661	-0.7351	-0.7394
15.3667	-0.4572	-0.27735	-0.5547	-0.6515	-0.73855	-0.7188
15.375	-0.4541	-0.26683	-0.5337	-0.6285	-0.74025	-0.7
15.3833	-0.4664	-0.26175	-0.5235	-0.6199	-0.7633	-0.6975
15.3917	-0.47575	-0.25908	-0.5182	-0.6168	-0.7725	-0.6911
15.4	-0.4925	-0.25978	-0.5196	-0.6227	-0.7828	-0.6986
15.4083	-0.5038	-0.26013	-0.5203	-0.6203	-0.78095	-0.695
15.4167	-0.52585	-0.26515	-0.5303	-0.6257	-0.7652	-0.6984
15.425	-0.5404	-0.26898	-0.538	-0.637	-0.72615	-0.7016
15.4333	-0.56275	-0.2792	-0.5584	-0.6569	-0.69125	-0.7164
15.4417	-0.57415	-0.28715	-0.5743	-0.6693	-0.6622	-0.7245
15.45	-0.59255	-0.2997	-0.5994	-0.6925	-0.6345	-0.74
15.4583	-0.6106	-0.31605	-0.6321	-0.7253	-0.62515	-0.7681
15.4667	-0.63205	-0.33563	-0.6713	-0.7544	-0.62645	-0.7914
15.475	-0.65055	-0.3528	-0.7056	-0.7875	-0.6319	-0.8176
15.4833	-0.66025	-0.3647	-0.7294	-0.8091	-0.6457	-0.8403
15.4917	-0.65935	-0.37228	-0.7446	-0.8224	-0.64985	-0.8506
15.5	-0.66015	-0.37888	-0.7578	-0.8289	-0.66405	-0.8554
15.5083	-0.65635	-0.37808	-0.7562	-0.8325	-0.68005	-0.8523
15.5167	-0.64985	-0.37895	-0.7579	-0.8298	-0.70815	-0.8497
15.525	-0.65835	-0.38008	-0.7602	-0.8255	-0.73475	-0.8452
15.5333	-0.65795	-0.3765	-0.753	-0.8227	-0.76245	-0.8345
15.5417	-0.6676	-0.3808	-0.7616	-0.8356	-0.7967	-0.8435
15.55	-0.66935	-0.38158	-0.7632	-0.8373	-0.81395	-0.8359
15.5583	-0.668	-0.38008	-0.7602	-0.8332	-0.82815	-0.8368
15.5667	-0.6733	-0.38045	-0.7609	-0.8414	-0.83665	-0.8363
15.575	-0.66285	-0.37853	-0.7571	-0.8346	-0.8359	-0.839
15.5833	-0.6565	-0.3814	-0.7628	-0.8428	-0.8328	-0.8393
15.5917	-0.6261	-0.37728	-0.7546	-0.8347	-0.8182	-0.8413
15.6	-0.5884	-0.37643	-0.7529	-0.829	-0.8063	-0.8403
15.6083	-0.5505	-0.37063	-0.7413	-0.8138	-0.78695	-0.8378
15.6167	-0.52535	-0.3603	-0.7206	-0.7747	-0.7779	-0.8337
15.625	-0.50495	-0.3419	-0.6838	-0.7401	-0.7665	-0.81
15.6333	-0.4891	-0.32715	-0.6543	-0.7098	-0.76605	-0.7749
15.6417	-0.4813	-0.31758	-0.6352	-0.6956	-0.7685	-0.7461
15.65	-0.4786	-0.30728	-0.6146	-0.6859	-0.7734	-0.7241
15.6583	-0.4811	-0.3045	-0.609	-0.6853	-0.7787	-0.7131
15.6667	-0.4851	-0.30045	-0.6009	-0.6813	-0.78275	-0.7113
15.675	-0.49945	-0.30483	-0.6097	-0.6936	-0.79805	-0.7253
15.6833	-0.5084	-0.30803	-0.6161	-0.6995	-0.80115	-0.732
15.6917	-0.52335	-0.31115	-0.6223	-0.7093	-0.8001	-0.7363
15.7	-0.54025	-0.31403	-0.6281	-0.7188	-0.784	-0.7435
15.7083	-0.55125	-0.31795	-0.6359	-0.7345	-0.75725	-0.7624
15.7167	-0.55565	-0.32048	-0.641	-0.75	-0.7244	-0.77
15.725	-0.56085	-0.32593	-0.6519	-0.7664	-0.7018	-0.7883
15.7333	-0.55675	-0.32978	-0.6596	-0.7719	-0.68495	-0.7977
15.7417	-0.5524	-0.33513	-0.6703	-0.7911	-0.6825	-0.8227
15.75	-0.54765	-0.341	-0.682	-0.8185	-0.6971	-0.8585
15.7583	-0.52745	-0.34328	-0.6866	-0.8435	-0.7227	-0.8899
15.7667	-0.4824	-0.33343	-0.6669	-0.8553	-0.73585	-0.911
15.775	-0.40275	-0.30585	-0.6117	-0.8436	-0.73725	-0.9095
15.7833	-0.30545	-0.26823	-0.5365	-0.8369	-0.76005	-0.9239
15.7917	-0.1641	-0.21078	-0.4216	-0.8115	-0.7625	-0.9173
15.8	0.0045	-0.13655	-0.2731	-0.7898	-0.78845	-0.9159
15.8083	0.23035	-0.02923	-0.0585	-0.7374	-0.79755	-0.9111
15.8167	0.5279	0.10743	0.2149	-0.68	-0.80945	-0.8973
15.825	0.89045	0.27498	0.55	-0.6117	-0.81595	-0.8845
15.8333	1.33205	0.47265	0.9453	-0.5149	-0.81065	-0.8599
15.8417	1.8457	0.69393	1.3879	-0.3943	-0.7977	-0.834
15.85	2.41635	0.93898	1.878	-0.2475	-0.7716	-0.8048
15.8583	3.031	1.19765	2.3953	-0.0769	-0.7234	-0.7455
15.8667	3.6572	1.43868	2.8774	0.1078	-0.6587	-0.6794
15.875	4.30195	1.65765	3.3153	0.3028	-0.57745	-0.5964
15.8833	4.92015	1.84228	3.6846	0.5068	-0.46635	-0.4803
15.8917	5.42545	1.98768	3.9754	0.7383	-0.323	-0.3175
15.9	5.73985	2.0884	4.1768	0.9594	-0.1727	-0.125
15.9083	5.8801	2.15535	4.3107	1.1811	0.0028	0.1438
15.9167	5.80315	2.16178	4.3236	1.3442	0.18875	0.4984
15.925	5.5184	2.09543	4.1909	1.4503	0.37445	0.9276
15.9333	5.05485	1.94068	3.8814	1.4886	0.57265	1.376
15.9417	4.47345	1.71473	3.4295	1.4583	0.75105	1.8483
15.95	3.83425	1.45525	2.9105	1.3581	0.91075	2.3572
15.9583	3.18015	1.18238	2.3648	1.1982	1.0327	2.8216
15.9667	2.58635	0.92658	1.8532	1.0143	1.12865	3.2271
15.975	2.05085	0.6938	1.3876	0.7954	1.187	3.5233
15.9833	1.58515	0.4905	0.981	0.5723	1.22625	3.7063
15.9917	1.1963	0.32345	0.6469	0.3618	1.2445	3.7602
16	0.8769	0.18325	0.3665	0.1587	1.2224	3.6651
16.0083	0.627	0.06803	0.1361	-0.0362	1.1421	3.4502
16.0167	0.4229	-0.027	-0.054	-0.1973	0.9949	3.1381
16.025	0.2514	-0.10793	-0.2159	-0.3502	0.7907	2.7438
16.0333	0.1051	-0.17768	-0.3554	-0.4838	0.56395	2.2876
16.0417	-0.02885	-0.23985	-0.4797	-0.6017	0.32985	1.8123
16.05	-0.1248	-0.28523	-0.5705	-0.6877	0.1164	1.3505
16.0583	-0.19415	-0.31833	-0.6367	-0.7531	-0.06365	0.9331
16.0667	-0.2401	-0.33505	-0.6701	-0.7883	-0.22405	0.5629
16.075	-0.2939	-0.3565	-0.713	-0.8216	-0.3728	0.2432
16.0833	-0.3266	-0.36185	-0.7237	-0.832	-0.48635	-0.0085
16.0917	-0.34935	-0.36353	-0.7271	-0.8322	-0.57665	-0.2077
16.1	-0.3877	-0.37008	-0.7402	-0.8441	-0.6637	-0.364
16.1083	-0.41105	-0.36925	-0.7385	-0.8406	-0.7309	-0.4788
16.1167	-0.4372	-0.36975	-0.7395	-0.8403	-0.7799	-0.5683
16.125	-0.456	-0.36925	-0.7385	-0.8373	-0.81815	-0.6316
16.1333	-0.47335	-0.36895	-0.7379	-0.8379	-0.84205	-0.6815
16.1417	-0.48885	-0.3668	-0.7336	-0.8363	-0.8533	-0.713
16.15	-0.49925	-0.36895	-0.7379	-0.842	-0.8626	-0.7441
16.1583	-0.4801	-0.36545	-0.7309	-0.8361	-0.84825	-0.7644
16.1667	-0.45255	-0.3637	-0.7274	-0.836	-0.83245	-0.7818
16.175	-0.42465	-0.36443	-0.7289	-0.8297	-0.8191	-0.8031
16.1833	-0.40195	-0.35763	-0.7153	-0.7999	-0.7961	-0.8123
16.1917	-0.38635	-0.34448	-0.689	-0.7679	-0.78275	-0.8102
16.2	-0.3731	-0.3265	-0.653	-0.7387	-0.76995	-0.7997
16.2083	-0.3637	-0.31708	-0.6342	-0.7276	-0.76165	-0.7827
16.2167	-0.36215	-0.3118	-0.6236	-0.7126	-0.7632	-0.7743
16.225	-0.37165	-0.3112	-0.6224	-0.7091	-0.7651	-0.7786
16.2333	-0.37335	-0.30648	-0.613	-0.7009	-0.7717	-0.7741
16.2417	-0.3852	-0.30665	-0.6133	-0.703	-0.7834	-0.7692
16.25	-0.3951	-0.30775	-0.6155	-0.7162	-0.79365	-0.769
16.2583	-0.40335	-0.30723	-0.6145	-0.7193	-0.79915	-0.766
16.2667	-0.41575	-0.31158	-0.6232	-0.7359	-0.8059	-0.7697
16.275	-0.40755	-0.30845	-0.6169	-0.7468	-0.78055	-0.7678
16.2833	-0.3815	-0.30718	-0.6144	-0.7601	-0.7568	-0.77
16.2917	-0.3409	-0.30358	-0.6072	-0.7767	-0.7434	-0.7785
16.3	-0.28535	-0.29503	-0.5901	-0.794	-0.73285	-0.8007
16.3083	-0.2032	-0.2865	-0.573	-0.8151	-0.7392	-0.8253
16.3167	-0.08865	-0.27483	-0.5497	-0.8268	-0.7456	-0.8471
16.325	0.0471	-0.25885	-0.5177	-0.8476	-0.75445	-0.8871
16.3333	0.2225	-0.23478	-0.4696	-0.8469	-0.76415	-0.9069
16.3417	0.4135	-0.20653	-0.4131	-0.8349	-0.76915	-0.9239
16.35	0.61455	-0.17605	-0.3521	-0.8167	-0.77665	-0.9364
16.3583	0.8105	-0.14643	-0.2929	-0.7922	-0.79375	-0.9316
16.3667	0.9792	-0.12388	-0.2478	-0.7736	-0.8084	-0.927
16.375	1.12035	-0.1037	-0.2074	-0.746	-0.81435	-0.9005
16.3833	1.20605	-0.09808	-0.1962	-0.7292	-0.8328	-0.88
16.3917	1.2507	-0.09533	-0.1907	-0.713	-0.8257	-0.8421
16.4	1.2375	-0.11055	-0.2211	-0.7085	-0.8242	-0.806
16.4083	1.17865	-0.1287	-0.2574	-0.712	-0.8215	-0.7652
16.4167	1.08035	-0.154	-0.308	-0.7193	-0.80765	-0.7228
16.425	0.9566	-0.1771	-0.3542	-0.7278	-0.78185	-0.6694
16.4333	0.7967	-0.212	-0.424	-0.7434	-0.76415	-0.6389
16.4417	0.65455	-0.2385	-0.477	-0.758	-0.7325	-0.5949
16.45	0.5232	-0.26603	-0.5321	-0.7778	-0.70805	-0.5662
16.4583	0.39245	-0.29233	-0.5847	-0.785	-0.6845	-0.5376
16.4667	0.2454	-0.30863	-0.6173	-0.7774	-0.67	-0.5174
16.475	0.0923	-0.31305	-0.6261	-0.7554	-0.67215	-0.5057
16.4833	-0.0396	-0.31165	-0.6233	-0.7406	-0.67895	-0.4844
16.4917	-0.14615	-0.30953	-0.6191	-0.7381	-0.69235	-0.4655
16.5	-0.22315	-0.31245	-0.6249	-0.7333	-0.71165	-0.4782
16.5083	-0.2819	-0.31478	-0.6296	-0.7238	-0.73395	-0.4951
16.5167	-0.32065	-0.31153	-0.6231	-0.7239	-0.7611	-0.5286
16.525	-0.35545	-0.30645	-0.6129	-0.7177	-0.77905	-0.5604
16.5333	-0.38995	-0.31173	-0.6235	-0.7286	-0.81445	-0.6041
16.5417	-0.41515	-0.31323	-0.6265	-0.7366	-0.825	-0.6505
16.55	-0.4464	-0.31715	-0.6343	-0.7503	-0.8364	-0.6901
16.5583	-0.47555	-0.32528	-0.6506	-0.7575	-0.8201	-0.7254
16.5667	-0.49205	-0.32725	-0.6545	-0.7688	-0.7957	-0.7553
16.575	-0.5083	-0.3352	-0.6704	-0.7824	-0.769	-0.7836
16.5833	-0.53225	-0.34115	-0.6823	-0.7919	-0.75615	-0.8097
16.5917	-0.55675	-0.35293	-0.7059	-0.812	-0.74905	-0.8467
16.6	-0.58145	-0.36633	-0.7327	-0.8296	-0.7505	-0.8756
16.6083	-0.61845	-0.3831	-0.7662	-0.8567	-0.76505	-0.9153
16.6167	-0.62835	-0.38895	-0.7779	-0.8663	-0.7705	-0.924
16.625	-0.63475	-0.39533	-0.7907	-0.8681	-0.783	-0.934
16.6333	-0.6373	-0.39695	-0.7939	-0.8708	-0.7897	-0.9328
16.6417	-0.63605	-0.40085	-0.8017	-0.873	-0.80905	-0.9354
16.65	-0.6398	-0.40175	-0.8035	-0.8662	-0.8213	-0.9249
[truncated: 1,002 more rows]

## Sheet: Panel e - AnGH71B - N4
Date	Injection Name	Replicate	Time (min)	Glucose (mM)	Nigerobiose (mM)	Nigerotriose (mM)	Nigerotetraose (mM)	Nigeropentaose (mM)	Nigerohexaose (mM)
20211220	N4_t0_1	1	0	0	1.6367	0	82.5533	0	0
20211220	N4_An71B_t2_1	1	2	10.8554	0.9379	11.6685	65.8124	0	0
20211220	N4_An71B_t4_1	1	4	21.3703	2.1397	20.605	53.9073	0	0
20211220	N4_An71B_t6_1	1	6	31.1206	3.1198	28.4756	41.3118	0	0
20211220	N4_An71B_t8_1	1	8	40.7838	4.0981	36.4276	32.9346	0	0
20211220	N4_An71B_t10_1	1	10	46.0073	4.6376	40.4954	23.8135	0	0
20211220	N4_An71B_t60_1	1	60	64.6788	8.6598	53.3524	0	0	0
20211220	N4_t0_2	2	0	0	1.7381	0	82.3351	0	0
20211220	N4_An71B_t2_2	2	2	10.9477	1.078	11.8189	62.2266	0	0
20211220	N4_An71B_t4_2	2	4	21.0872	2.0639	20.2688	50.438	0	0
20211220	N4_An71B_t6_2	2	6	30.9437	3.1287	28.2719	39.5045	0	0
20211220	N4_An71B_t8_2	2	8	38.7906	3.9178	34.7109	28.3779	0	0
20211220	N4_An71B_t10_2	2	10	45.7793	6.193	39.7311	21.0341	0	0
20211220	N4_An71B_t60_2	2	60	62.4541	8.4665	51.2958	0	0	0

## Sheet: Panel f - AnGH71B - N5
Date	Injection Name	Replicate	Time (min)	Glucose (mM)	Nigerobiose (mM)	Nigerotriose (mM)	Nigerotetraose (mM)	Nigeropentaose (mM)	Nigerohexaose (mM)
20211220	N5_t0_1	1	0	0.5737	1.8241	0	16.1463	84.2456	0
20211220	N5_An71Bx50_t2_1	1	2	25.6225	6.6966	9.7605	13.8976	65.5823	0
20211220	N5_An71Bx50_t4_1	1	4	41.2332	9.065	17.5779	12.6152	57.2849	0
20211220	N5_An71Bx50_t6_1	1	6	55.0694	8.1415	24.6945	11.4663	49.7688	0
20211220	N5_An71Bx50_t8_1	1	8	66.7852	10.252	30.5412	9.7049	40.5519	0
20211220	N5_An71Bx50_t10_1	1	10	81.5317	12.628	38.0051	8.4242	34.499	0
20211220	N5_An71Bx50_t60_1	1	60	129.48	22.9295	63.5518	0	0	0
20211220	N5_t0_2	2	0	0	1.2846	0	13.7015	81.302	0
20211220	N5_An71Bx50_t2_2	2	2	25.5953	6.4891	9.7	13.4054	63.4518	0
20211220	N5_An71Bx50_t4_2	2	4	42.2082	9.4646	18.0196	12.3399	54.7428	0
20211220	N5_An71Bx50_t6_2	2	6	57.7971	13.0232	25.9711	11.3136	47.145	0
20211220	N5_An71Bx50_t8_2	2	8	68.8054	10.9537	31.4823	9.5812	38.313	0
20211220	N5_An71Bx50_t10_2	2	10	76.5129	11.9383	35.5422	7.3861	30.8853	0
20211220	N5_An71Bx50_t60_2	2	60	123.783	21.7052	60.7739	0	0	0

## Sheet: Panel g - AnGH71B - N6
Date	Injection Name	Replicate	Time (min)	Glucose (mM)	Nigerobiose (mM)	Nigerotriose (mM)	Nigerotetraose (mM)	Nigeropentaose (mM)	Nigerohexaose (mM)
20211220	N6_t0_1	1	0	0	2.6471	0	0	23.7272	98.1598
20211220	N6_An71B_t2_1	1	2	27.6139	6.2288	10.885	1.7911	16.9399	79.2805
20211220	N6_An71B_t4_1	1	4	47.1237	10.2788	21.9237	2.3773	16.8598	72.8969
20211220	N6_An71B_t6_1	1	6	64.5615	13.9043	30.9821	2.6495	13.927	62.4499
20211220	N6_An71B_t8_1	1	8	80.4946	17.3807	39.7778	2.85	12.2535	56.9863
20211220	N6_An71B_t10_1	1	10	94.9517	16.993	47.721	2.9605	6.5418	48.7494
20211220	N6_An71B_t60_1	1	60	171.732	40.4222	89.0242	0	0	0
20211220	N6_t0_2	2	0	0	2.2413	0	0	23.3966	94.9991
20211220	N6_An71B_t2_2	2	2	30.982	6.6687	11.575	2.5047	19.1919	79.3712
20211220	N6_An71B_t4_2	2	4	40.7549	9.0045	18.5145	2.2252	16.0245	76.1121
20211220	N6_An71B_t6_2	2	6	59.8117	12.9536	28.4203	2.827	15.2774	68.6334
20211220	N6_An71B_t8_2	2	8	76.3442	16.6063	37.5889	3.2064	14.1294	63.9483
20211220	N6_An71B_t10_2	2	10	89.4996	19.6408	44.8636	3.1885	11.8844	55.0134
20211220	N6_An71B_t60_2	2	60	181.875	43.3857	93.9385	0	0	0

## Sheet: Panel h - AnGH71C - N4
Date	Injection Name	Replicate	Time (min)	Glucose (mM)	Nigerobiose (mM)	Nigerotriose (mM)	Nigerotetraose (mM)	Nigeropentaose (mM)	Nigerohexaose (mM)
20211115	N4_An71C_900xE_rxn1_t=2min	1	2	15.4395	0.1759	10.9717	67.2441	0	0
20211115	N4_An71C_900xE_rxn1_t=4min	1	4	23.8056	1.0107	18.612	59.1805	0	0
20211115	N4_An71C_900xE_rxn1_t=6min	1	6	30.7196	1.6644	24.7589	51.3157	0	0
20211115	N4_An71C_900xE_rxn1_t=8min	1	8	36.3857	1.4752	29.5722	43.2547	0	0
20211115	N4_An71C_900xE_rxn1_t=10min	1	10	40.9448	1.9033	33.197	37.1071	0	0
20211115	N4_An71C_900xE_rxn1_t=60min	1	60	65.2338	5.5018	52.4382	0	0	0
20211115	N4_An71C_900xE_rxn2_t=2min	2	2	17.3275	0.358	12.9806	66.0796	0	0
20211115	N4_An71C_900xE_rxn2_t=4min	2	4	25.6944	1.2424	20.3225	58.634	0	0
20211115	N4_An71C_900xE_rxn2_t=6min	2	6	33.256	1.9027	26.8868	46.0817	0	0
20211115	N4_An71C_900xE_rxn2_t=8min	2	8	39.1034	1.7377	31.6372	39.2931	0	0
20211115	N4_An71C_900xE_rxn2_t=10min	2	10	43.3303	2.1969	35.438	32.5453	0	0
20211115	N4_An71C_900xE_rxn2_t=60min	2	60	67.2287	6.0635	53.7156	0	0	0

## Sheet: Panel i - AnGH71C - N5
Date	Injection Name	Replicate	Time (min)	Glucose (mM)	Nigerobiose (mM)	Nigerotriose (mM)	Nigerotetraose (mM)	Nigeropentaose (mM)	Nigerohexaose (mM)
20211115	N5_An71C_10,000xE_rxn1_t=2min	1	2	9.697	3.3687	0	26.1781	74.9505	0
20211115	N5_An71C_10,000xE_rxn1_t=4min	1	4	13.5978	5.6429	0	30.3933	68.7568	0
20211115	N5_An71C_10,000xE_rxn1_t=6min	1	6	17.9982	7.9531	0.8592	34.947	62.6993	0
20211115	N5_An71C_10,000xE_rxn1_t=8min	1	8	22.0621	9.9843	2.9243	39.0264	58.381	0
20211115	N5_An71C_10,000xE_rxn1_t=10min	1	10	24.7651	11.325	4.2988	41.5569	53.6486	0
20211115	N5_An71C_10,000xE_rxn1_t=60min	1	60	40.8064	18.5411	13.0205	49.7517	33.5655	0
20211115	N5_An71C_10,000xE_rxn2_t=2min	2	2	6.6531	2.0473	0	25.0163	76.1899	0
20211115	N5_An71C_10,000xE_rxn2_t=4min	2	4	9.1564	3.5637	0	27.8434	72.9984	0
20211115	N5_An71C_10,000xE_rxn2_t=6min	2	6	12.5383	5.417	0	29.4674	68.5638	0
20211115	N5_An71C_10,000xE_rxn2_t=8min	2	8	15.6845	6.9295	0	32.64	64.8207	0
20211115	N5_An71C_10,000xE_rxn2_t=10min	2	10	17.283	7.8521	0.8204	33.9187	60.4085	0
20211115	N5_An71C_10,000xE_rxn2_t=60min	2	60	38.9379	17.8691	12.188	48.6239	34.6854	0

## Sheet: Panel j - AnGH71C - N6
Date	Injection Name	Replicate	Time (min)	Glucose (mM)	Nigerobiose (mM)	Nigerotriose (mM)	Nigerotetraose (mM)	Nigeropentaose (mM)	Nigerohexaose (mM)
20211115	N6_An71C_10,000xE_rxn1_t=2min	1	2	1.5884	13.322	7.6335	12.2771	15.362	84.0544
20211115	N6_An71C_10,000xE_rxn1_t=4min	1	4	3.1692	19.6693	14.1905	17.7466	16.3999	75.7438
20211115	N6_An71C_10,000xE_rxn1_t=6min	1	6	4.9061	24.4464	20.2771	22.7301	17.1534	71.6925
20211115	N6_An71C_10,000xE_rxn1_t=8min	1	8	6.0068	32.1815	25.386	27.1709	15.7219	65.587
20211115	N6_An71C_10,000xE_rxn1_t=10min	1	10	6.9479	35.0711	28.8123	29.8533	14.7285	59.9807
20211115	N6_An71C_10,000xE_rxn1_t=60min	1	60	14.2801	53.934	47.5777	46.2401	10.5892	36.8329
20211115	N6_An71C_10,000xE_rxn2_t=2min	2	2	1.5531	15.0324	6.9035	11.6051	14.8154	83.4195
20211115	N6_An71C_10,000xE_rxn2_t=4min	2	4	2.9142	20.5162	13.0141	16.41	17.1894	75.0934
20211115	N6_An71C_10,000xE_rxn2_t=6min	2	6	4.3125	26.5917	19.7184	22.1615	17.4388	72.816
20211115	N6_An71C_10,000xE_rxn2_t=8min	2	8	5.5598	30.6985	24.0952	25.9119	16.1986	66.9284
20211115	N6_An71C_10,000xE_rxn2_t=10min	2	10	6.5077	33.9828	27.7261	28.9171	15.0158	61.3471
20211115	N6_An71C_10,000xE_rxn2_t=60min	2	60	11.3962	48.686	41.7768	41.3724	12.4462	44.7427
