# Supplementary material for: Structural and biochemical basis for activity of Aspergillus nidulans α-1,3-glucanases from glycoside hydrolase family 71
Source: Commun Biol. 2025 Aug 28;8:1298. doi: 10.1038/s42003-025-08696-3 (PMC12394665; doi:10.1038/s42003-025-08696-3)
Supplement: Supplementary file 2 — Supplementary data [file 42003_2025_8696_MOESM2_ESM.zip › Source Data - Figure 3.xlsx]

## Sheet: Panel c - AnGH71B - rN5
Date	Injection Name	Replicate	Time (min)	Reduced Glucose (mM)	Glucose (mM)	Reduced Nigerobiose (mM)	Nigerobiose (mM)	Reduced Nigerotriose (mM)	Nigerotriose (mM)	Reduced Nigerotetraose (mM)	Nigerotetraose (mM)	Reduced Nigeropentaose (mM)	Nigeropentaose (mM)	Reduced Nigerohexaose (mM)	Nigerohexaose (mM)
20220124	N5-BH4-An71B-90x-batch2-r1-2mins	1	2	0	0	10.7498	0	0	0	0	0	88.9531	0	0	0
20220124	N5-BH4-An71B-90x-batch2-r1-4mins	1	4	0	0.3784	14.7097	0	0	2.5288	0	0	87.2024	0	0	0
20220124	N5-BH4-An71B-90x-batch2-r1-6mins	1	6	0	1.1069	20.7922	0	0	11.1997	0	0	84.1386	0	0	0
20220124	N5-BH4-An71B-90x-batch2-r1-8mins	1	8	0	1.5292	26.3177	0	0	13.8566	0	0	79.9788	0	0	0
20220124	N5-BH4-An71B-90x-batch2-r1-10mins	1	10	0	1.8361	31.683	0	0	18.6886	0	0	75.2989	0	0	0
20220124	N5-BH4-An71B-90x-batch2-r1-60mins	1	60	0	8.2157	86.2939	9.1693	0	62.608	0	0	0	0	0	0
20220124	N5-BH4-An71B-90x-batch2-r2-2mins	2	2	0	0	10.3792	0	0	1.2569	0	0	87.3963	0	0	0
20220124	N5-BH4-An71B-90x-batch2-r2-4mins	2	4	0	0.2653	14.4065	0	0	2.3525	0	0	87.2723	0	0	0
20220124	N5-BH4-An71B-90x-batch2-r2-6mins	2	6	0	0.9229	20.5706	0	0	8.7065	0	0	85.1893	0	0	0
20220124	N5-BH4-An71B-90x-batch2-r2-8mins	2	8	0	1.1997	24.8793	0	0	12.5575	0	0	78.1083	0	0	0
20220124	N5-BH4-An71B-90x-batch2-r2-10mins	2	10	0	2.0066	31.6847	0	0	18.3127	0	0	75.7245	0	0	0
20220124	N5-BH4-An71B-90x-batch2-r2-60mins	2	60	0	8.9606	89.7914	9.675	0	63.6844	0	0	0	0	0	0

## Sheet: Panel d - AnGH71B - rN6
Date	Injection Name	Replicate	Time (min)	Reduced Glucose (mM)	Glucose (mM)	Reduced Nigerobiose (mM)	Nigerobiose (mM)	Reduced Nigerotriose (mM)	Nigerotriose (mM)	Reduced Nigerotetraose (mM)	Nigerotetraose (mM)	Reduced Nigeropentaose (mM)	Nigeropentaose (mM)	Reduced Nigerohexaose (mM)	Nigerohexaose (mM)
20220124	N6-BH4-An71B-500x-batch2-r1-2mins	1	2	0	2.9607	7.9263	0	0	0	0	0.2156	0	0	88.3375	0
20220124	N6-BH4-An71B-500x-batch2-r1-4mins	1	4	0	5.059	9.2186	0	0	1.9969	0	0.0805	0	0	83.279	0
20220124	N6-BH4-An71B-500x-batch2-r1-6mins	1	6	0	7.2677	11.8064	0	0	5.8925	0	0.4918	0	0	82.9079	0
20220124	N6-BH4-An71B-500x-batch2-r1-8mins	1	8	0	8.979	13.5393	0	0.5467	8.5161	0	0.4577	0	0	78.2268	0
20220124	N6-BH4-An71B-500x-batch2-r1-10mins	1	10	0	9.3391	13.8725	0	1.1606	9.2385	0	0.3906	0	0	78.5963	0
20220124	N6-BH4-An71B-500x-batch2-r1-60mins	1	60	0	38.9825	44.5939	3.7786	28.539	50.2958	0	0	0	0	0	0
20220124	N6-BH4-An71B-500x-batch2-r2-2mins	2	2	0	2.4161	6.9732	0	0	0	0	0.1094	0	0	88.8584	0
20220124	N6-BH4-An71B-500x-batch2-r2-4mins	2	4	0	4.8425	9.3527	0	0	2.005	0	0.2252	0	0	85.4309	0
20220124	N6-BH4-An71B-500x-batch2-r2-6mins	2	6	0	7.0125	11.4654	0	0	5.4214	0	0.4561	0	0	83.0576	0
20220124	N6-BH4-An71B-500x-batch2-r2-8mins	2	8	0	8.8657	13.728	0	0.7684	8.7018	0	0.5044	0	0	80.5058	0
20220124	N6-BH4-An71B-500x-batch2-r2-10mins	2	10	0	9.1138	13.8112	0	1.0664	8.9341	0	0.4305	0	0	80.041	0
20220124	N6-BH4-An71B-500x-batch2-r2-60mins	2	60	0	41.2314	46.7803	4.283	30.9192	53.2796	0	0	0	0	0	0

## Sheet: Panel f - AnGH71C - rN5
Date	Injection Name	Replicate	Time (min)	Reduced Glucose (mM)	Glucose (mM)	Reduced Nigerobiose (mM)	Nigerobiose (mM)	Reduced Nigerotriose (mM)	Nigerotriose (mM)	Reduced Nigerotetraose (mM)	Nigerotetraose (mM)	Reduced Nigeropentaose (mM)	Nigeropentaose (mM)	Reduced Nigerohexaose (mM)	Nigerohexaose (mM)
20220401	N5-BH4-An71C-4000x-2mins-r1	1	2	n.a.	n.a.	10.0966	n.a.	n.a.	6.0572	n.a.	n.a.	64.7575	n.a.	n.a.	n.a.
20220401	N5-BH4-An71C-4000x-4mins-r1	1	4	n.a.	n.a.	14.1681	n.a.	n.a.	10.3274	n.a.	n.a.	65.0362	n.a.	n.a.	n.a.
20220401	N5-BH4-An71C-4000x-6mins-r1	1	6	n.a.	n.a.	16.8062	n.a.	n.a.	13.3486	n.a.	0.5473	58.6852	n.a.	n.a.	n.a.
20220401	N5-BH4-An71C-4000x-8mins-r1	1	8	n.a.	n.a.	19.7298	n.a.	n.a.	16.84	n.a.	n.a.	57.0274	n.a.	n.a.	n.a.
20220401	N5-BH4-An71C-4000x-10mins-r1	1	10	n.a.	n.a.	21.2275	n.a.	n.a.	18.3845	n.a.	0.7868	52.6042	n.a.	n.a.	n.a.
20220401	N5-BH4-An71C-4000x-60mins-r1	1	60	n.a.	n.a.	37.2427	n.a.	n.a.	35.3137	n.a.	1.2112	29.9555	n.a.	n.a.	n.a.
20220401	N5-BH4-An71C-4000x-2mins-r2	2	2	n.a.	n.a.	10.8655	n.a.	n.a.	6.9279	n.a.	n.a.	66.3507	n.a.	n.a.	n.a.
20220401	N5-BH4-An71C-4000x-4mins-r2	2	4	n.a.	n.a.	14.317	n.a.	n.a.	10.3157	n.a.	n.a.	63.7972	n.a.	n.a.	n.a.
20220401	N5-BH4-An71C-4000x-6mins-r2	2	6	n.a.	n.a.	17.5366	n.a.	n.a.	14.1821	n.a.	0.5535	60.3828	n.a.	n.a.	n.a.
20220401	N5-BH4-An71C-4000x-8mins-r2	2	8	n.a.	n.a.	19.5957	n.a.	n.a.	16.3852	n.a.	n.a.	55.6906	n.a.	n.a.	n.a.
20220401	N5-BH4-An71C-4000x-10mins-r2	2	10	n.a.	n.a.	22.1845	n.a.	n.a.	19.4614	n.a.	0.8248	52.8517	n.a.	n.a.	n.a.
20220401	N5-BH4-An71C-4000x-60mins-r2	2	60	n.a.	n.a.	43.9218	n.a.	n.a.	44.8333	n.a.	1.1973	23.7219	n.a.	n.a.	n.a.

## Sheet: Panel g - AnGH71C - rN6
Date	Injection Name	Replicate	Time (min)	Reduced Glucose (mM)	Glucose (mM)	Reduced Nigerobiose (mM)	Nigerobiose (mM)	Reduced Nigerotriose (mM)	Nigerotriose (mM)	Reduced Nigerotetraose (mM)	Nigerotetraose (mM)	Reduced Nigeropentaose (mM)	Nigeropentaose (mM)	Reduced Nigerohexaose (mM)	Nigerohexaose (mM)
20220401	N6-BH4-An71C-10,000x-2mins-r1	1	2	n.a.	1.2956	19.6281	n.a.	9.8826	11.5558	n.a.	13.6812	n.a.	n.a.	52.7708	n.a.
20220401	N6-BH4-An71C-10,000x-4mins-r1	1	4	n.a.	1.4413	19.4921	n.a.	11.669	13.3235	n.a.	13.5145	n.a.	n.a.	50.7274	n.a.
20220401	N6-BH4-An71C-10,000x-6mins-r1	1	6	n.a.	1.8432	23.137	n.a.	15.0563	17.0795	n.a.	16.5319	n.a.	n.a.	36.5274	n.a.
20220401	N6-BH4-An71C-10,000x-8mins-r1	1	8	n.a.	2.3	25.6058	0.0777	17.8587	20.2084	n.a.	18.4317	n.a.	n.a.	31.3387	n.a.
20220401	N6-BH4-An71C-10,000x-10mins-r1	1	10	n.a.	2.4904	25.9896	0.2096	18.8975	21.4698	n.a.	18.5914	n.a.	n.a.	29.6513	n.a.
20220401	N6-BH4-An71C-10,000x-60mins-r1	1	60	n.a.	4.674	30.6453	0.9498	24.1416	28.0714	n.a.	20.9816	n.a.	n.a.	13.2147	n.a.
20220401	N6-BH4-An71C-10,000x-2mins-r2	2	2	n.a.	1.031	17.7069	n.a.	8.5144	10.063	n.a.	11.9679	n.a.	n.a.	57.5517	n.a.
20220401	N6-BH4-An71C-10,000x-4mins-r2	2	4	n.a.	1.2707	20.1114	n.a.	11.6498	13.2645	n.a.	13.9946	n.a.	n.a.	48.8361	n.a.
20220401	N6-BH4-An71C-10,000x-6mins-r2	2	6	n.a.	1.492	21.7545	0.0516	13.7274	15.4674	n.a.	15.3189	n.a.	n.a.	42.263	n.a.
20220401	N6-BH4-An71C-10,000x-8mins-r2	2	8	n.a.	1.9739	24.0448	0.1489	16.3067	18.4214	n.a.	17.3114	n.a.	n.a.	36.3538	n.a.
20220401	N6-BH4-An71C-10,000x-10mins-r2	2	10	n.a.	2.2375	25.237	0.0542	17.7728	20.1279	n.a.	18.0805	n.a.	n.a.	30.4992	n.a.
20220401	N6-BH4-An71C-10,000x-60mins-r2	2	60	n.a.	8.0708	33.9379	1.7844	27.2495	34.6065	n.a.	20.7602	n.a.	n.a.	3.2614	n.a.
