# Supplementary material for: Structural and biochemical basis for activity of Aspergillus nidulans α-1,3-glucanases from glycoside hydrolase family 71
Source: Commun Biol. 2025 Aug 28;8:1298. doi: 10.1038/s42003-025-08696-3 (PMC12394665; doi:10.1038/s42003-025-08696-3)
Supplement: Supplementary file 2 — Supplementary data [file 42003_2025_8696_MOESM2_ESM.zip › Source Data - Supplementary Figure 2.xlsx]

## Sheet: Sheet 1
Replicate 1
Peak Name	Amount (uM)
	Control	35	45	55	65	75
Glucose	0	9.4812	10.9257	11.7914	3.9632	1.3808
Nigerobiose	0	37.9516	40.9955	42.1565	21.422	4.6533
Nigerotriose	0	49.5307	54.5577	57.102	25.2775	7.1677
Nigerotetraose	0	24.4921	26.2629	27.1927	11.8861	2.3136
Nigeropentaose	13.3735	7.1665	6.0454	5.5556	10.4283	11.4542
Nigerohexaose	99.4799	23.6601	17.3246	14.4098	60.8324	92.2749
Replicate 2
Peak Name	Amount (uM)
	Control	35	45	55	65	75
Glucose	0	43.8833	44.6155	41.7371	44.6568	0
Nigerobiose	0	46.6688	47.5634	43.5813	46.4968	0
Nigerotriose	0	100.484	103.677	96.046	103.394	0
Nigerotetraose	0	0	0	0	0	0
Nigeropentaose	12.8869	0	0	0	0	11.1515
Nigerohexaose	94.991	0	0	14.765	0	93.9661
