# Supplementary material for: Structural and biochemical basis for activity of Aspergillus nidulans α-1,3-glucanases from glycoside hydrolase family 71
Source: Commun Biol. 2025 Aug 28;8:1298. doi: 10.1038/s42003-025-08696-3 (PMC12394665; doi:10.1038/s42003-025-08696-3)
Supplement: Supplementary file 2 — Supplementary data [file 42003_2025_8696_MOESM2_ESM.zip › Source Data - Supplementary Figure 3.xlsx]

## Sheet: Combined
AnGH71B
pH	Sp. Ac.	Error	Sp. Ac.	Error	% of max	% of max - error	% of max	% of max - error
	Run 1	Run 1	Run 2	Run 1	Run 1	Run 1	Run 2	Run 2
4.5	113.587	10.5905	130.584	6.65722	68.0372	6.34361	78.2183	3.9876
5.5	85.231	11.5957	117.428	20.2413	51.0524	6.94567	70.3377	12.1243
6.5	124.619	23.1341	166.948	11.0727	74.6451	13.8571	100	6.6324
7.5	113.641	13.2382	143.495	2.56919	68.0698	7.92952	85.952	1.53891
8.5	90.7387	7.31205	98.5509	8.9671	54.3514	4.37983	59.0308	5.37119
AnGH71C
pH	Sp. Ac.	Error	Sp. Ac.	Error	% of max	% of max - error	% of max	% of max - error
	Run 1	Run 1	Run 2	Run 1	Run 1	Run 1	Run 2	Run 2
4.5	378.871	64.1795	314.486	58.2799	100	16.9397	83.0063	15.3825
5.5	65.7482	43.4115	172.487	59.303	17.3537	11.4581	45.5266	15.6526
6.5	134.259	3.10531	141.284	57.3251	35.4365	0.819622	37.2907	15.1305
7.5	206.111	34.7838	73.5234	37.1368	54.4014	9.18092	19.4059	9.80198
8.5	80.1818	8.3933	74.9557	15.0133	21.1634	2.21535	19.784	3.96265

## Sheet: An71B-pH8.5
Date	Injection Name	Replicate	Time (mins)	Glucose (mM)	Nigerobiose (mM)	Nigerotriose (mM)	Nigerotetraose (mM)	Nigeropentaose (mM)	Nigerohexaose (mM)						Best-fit values					Rate (mM/min)	Error (mM/min)	Stock protein concentration (mg/mL)	Fold protein dilution	Protein concentration in assay (mg/mL)	Specific Activity (mmol/min-mgprotein)	Error (mmol/min-mgprotein)
20220202	N5_An71B_b2-1000x_t=2mins_TMA-8.5_r1	1	2	1.8973	n.a.	n.a.	17.1278	95.363	n.a.						Slope	-0.8328	-0.9045		Run 1	0.8328	0.06711	91.78	1000	0.009178	90.7387	7.31205
20220202	N5_An71B_b2-1000x_t=4mins_TMA-8.5_r1	1	4	4.3481	n.a.	n.a.	17.5376	93.2834	n.a.						Y-intercept	96.93	95.45		Run 2	0.9045	0.0823	91.78	1000	0.009178	98.5509	8.9671
20220202	N5_An71B_b2-1000x_t=6mins_TMA-8.5_r1	1	6	6.3697	n.a.	n.a.	17.785	91.9471	n.a.						X-intercept	116.4	105.5
20220202	N5_An71B_b2-1000x_t=8mins_TMA-8.5_r1	1	8	9.2519	n.a.	n.a.	18.5611	90.8294	n.a.						1/slope	-1.201	-1.106
20220202	N5_An71B_b2-1000x_t=10mins_TMA-8.5_r1	1	10	14.485	n.a.	0.9044	19.8316	88.2622	n.a.
20220202	N5_An71B_b2-1000x_t=2mins_TMA-8.5_r2	2	2	1.4268	n.a.	n.a.	16.792	93.5397	n.a.						Std. Error
20220202	N5_An71B_b2-1000x_t=4mins_TMA-8.5_r2	2	4	3.5941	n.a.	n.a.	17.2714	91.7219	n.a.						Slope	0.06711	0.0823
20220202	N5_An71B_b2-1000x_t=6mins_TMA-8.5_r2	2	6	5.8273	n.a.	n.a.	17.259	90.0432	n.a.						Y-intercept	0.4451	0.5459
20220202	N5_An71B_b2-1000x_t=8mins_TMA-8.5_r2	2	8	8.2058	n.a.	n.a.	17.5443	88.9366	n.a.
20220202	N5_An71B_b2-1000x_t=10mins_TMA-8.5_r2	2	10	12.9782	n.a.	n.a.	18.5524	85.8875	n.a.						95% Confidence Intervals
															Slope	-1,046 to -0,6192	-1,166 to -0,6426
															Y-intercept	95,52 to 98,35	93,72 to 97,19
															X-intercept	93,86 to 154,5	83,17 to 146,1
															Goodness of Fit
															R squared	0.9809	0.9758
															Sy.x	0.4244	0.5205
															Is slope significantly non-zero?
															F	154	120.8
															DFn, DFd	1, 3	1, 3
															P value	0.0011	0.0016
															Deviation from zero?	Significant	Significant
															Equation	Y = -0,8328*X + 96,93	Y = -0,9045*X + 95,45
															Data
															Number of X values	5	5
															Maximum number of Y replicates	1	1
															Total number of values	5	5
															Number of missing values	0	0

## Sheet: An71B-pH7.5
Date	Injection Name	Replicate	Time (mins)	Glucose (mM)	Nigerobiose (mM)	Nigerotriose (mM)	Nigerotetraose (mM)	Nigeropentaose (mM)	Nigerohexaose (mM)						Best-fit values				Rate (mM/min)	Error (mM/min)	Stock protein concentration (mg/mL)	Fold protein dilution	Protein concentration in assay (mg/mL)	Specific Activity (mmol/min-mgprotein)	Error (mmol/min-mgprotein)
20220202	N5_An71B_b2-1000x_t=2mins_TMA-7.5_r1	1	2	3.8347	n.a.	n.a.	19.6131	94.6724							Slope	-1.043	-1.317		1.043	0.1215	91.78	1000	0.009178	113.641	13.2382
20220202	N5_An71B_b2-1000x_t=4mins_TMA-7.5_r1	1	4	6.9343	n.a.	n.a.	16.9092	92.869							Y-intercept	97.1	97.17		1.317	0.02358	91.78	1000	0.009178	143.495	2.56919
20220202	N5_An71B_b2-1000x_t=6mins_TMA-7.5_r1	1	6	9.5085	n.a.	n.a.	17.404	91.9434							X-intercept	93.07	73.78
20220202	N5_An71B_b2-1000x_t=8mins_TMA-7.5_r1	1	8	13.7429	1.7746	0.237	19.8368	88.0962							1/slope	-0.9585	-0.7593
20220202	N5_An71B_b2-1000x_t=10mins_TMA-7.5_r1	1	10	19.273	2.2898	3.1521	18.6707	86.6256
20220202	N5_An71B_b2-1000x_t=2mins_TMA-7.5_r2	2	2	2.4408	n.a.	n.a.	16.4435	94.4142							Std. Error
20220202	N5_An71B_b2-1000x_t=4mins_TMA-7.5_r2	2	4	5.0973	1.2917	n.a.	17.1333	92.0481							Slope	0.1215	0.02358
20220202	N5_An71B_b2-1000x_t=6mins_TMA-7.5_r2	2	6	8.5939	n.a.	n.a.	16.6347	89.2886							Y-intercept	0.8057	0.1472
20220202	N5_An71B_b2-1000x_t=8mins_TMA-7.5_r2	2	8	9.1538	n.a.	n.a.	19.4928	92.1467
20220202	N5_An71B_b2-1000x_t=10mins_TMA-7.5_r2	2	10	18.3218	1.7034	2.9484	17.4118	83.952							95% Confidence Intervals
															Slope	-1,430 to -0,6568	-1,418 to -1,216
															Y-intercept	94,54 to 99,67	96,54 to 97,80
															X-intercept	69,51 to 144,3	68,89 to 79,49
															Goodness of Fit
															R squared	0.9609	0.9994
															Sy.x	0.7682	0.1395
															Is slope significantly non-zero?
															F	73.77	3120
															DFn, DFd	1, 3	1, 2
															P value	0.0033	0.0003
															Deviation from zero?	Significant	Significant
															Equation	Y = -1,043*X + 97,10	Y = -1,317*X + 97,17
															Data
															Number of X values	5	5
															Maximum number of Y replicates	1	1
															Total number of values	5	4
															Number of missing values	0	1

## Sheet: An71B-pH6.5
Date	Injection Name	Replicate	Time (mins)	Glucose (mM)	Nigerobiose (mM)	Nigerotriose (mM)	Nigerotetraose (mM)	Nigeropentaose (mM)							Best-fit values				Rate (mM/min)	Error (mM/min)	Stock protein concentration (mg/mL)	Fold protein dilution	Protein concentration in assay (mg/mL)	Specific Activity (mmol/min-mgprotein)	Error (mmol/min-mgprotein)
20220401	N5_An71B_b2_750x_t=2mins_TMA-6.5-1	1	2	18.8585	0.308	11.5662	10.7448	68.608							Slope	-1.525	-2.043		1.525	0.2831	91.78	750	0.0122373	124.619	23.1341
20220401	N5_An71B_b2_750x_t=4mins_TMA-6.5-1	1	4	23.3393	0.6378	13.4354	9.9688	62.7409							Y-intercept	70.94	73.11		2.043	0.1355	91.78	750	0.0122373	166.948	11.0727
20220401	N5_An71B_b2_750x_t=6mins_TMA-6.5-1	1	6	30.4378	1.1197	17.9389	10.3491	62.7161							X-intercept	46.51	35.79
20220401	N5_An71B_b2_750x_t=8mins_TMA-6.5-1	1	8	35.5454	1.5883	21.3363	10.1986	60.3379							1/slope	-0.6557	-0.4894
20220401	N5_An71B_b2_750x_t=10mins_TMA-6.5-1	1	10	43.2143	2.3679	25.885	9.6283	54.5577
20220401	N5_An71B_b2_750x_t=2mins_TMA-6.5-2	2	2	21.7268	0.6569	12.6567	10.8851	69.5115							Std. Error
20220401	N5_An71B_b2_750x_t=4mins_TMA-6.5-2	2	4	27.3659	0.9555	16.0075	10.4311	64.6556							Slope	0.2831	0.1355
20220401	N5_An71B_b2_750x_t=6mins_TMA-6.5-2	2	6	31.9012	1.3669	18.8673	9.822	59.8516							Y-intercept	1.878	0.899
20220401	N5_An71B_b2_750x_t=8mins_TMA-6.5-2	2	8	38.5072	2.244	22.9026	9.8418	57.6993
20220401	N5_An71B_b2_750x_t=10mins_TMA-6.5-2	2	10	40.3718	2.2691	24.5259	9.0708	52.5585							95% Confidence Intervals
															Slope	-2,426 to -0,6244	-2,474 to -1,612
															Y-intercept	64,97 to 76,92	70,25 to 75,97
															X-intercept	31,41 to 105,0	30,57 to 43,78
															Goodness of Fit
															R squared	0.9063	0.987
															Sy.x	1.79	0.8571
															Is slope significantly non-zero?
															F	29.03	227.3
															DFn, DFd	1, 3	1, 3
															P value	0.0125	0.0006
															Deviation from zero?	Significant	Significant
															Equation	Y = -1,525*X + 70,94	Y = -2,043*X + 73,11
															Data
															Number of X values	5	5
															Maximum number of Y replicates	1	1
															Total number of values	5	5
															Number of missing values	0	0

## Sheet: An71B-pH5.5
Date	Injection Name	Replicate	Time (mins)	Glucose (mM)	Nigerobiose (mM)	Nigerotriose (mM)	Nigerotetraose (mM)	Nigeropentaose (mM)							Best-fit values				Rate (mM/min)	Error (mM/min)	Stock protein concentration (mg/mL)	Fold protein dilution	Protein concentration in assay (mg/mL)	Specific Activity (mmol/min-mgprotein)	Error (mmol/min-mgprotein)
20220401	N5_An71B_b2_750x_t=2mins_TMA-5.5-r1	1	2	11.1629	n.a.	6.3633	9.8583	66.5545							Slope	-1.043	-1.437		1.043	0.1419	91.78	750	0.0122373	85.231	11.5957
20220401	N5_An71B_b2_750x_t=4mins_TMA-5.5-r1	1	4	18.1889	3.0992	10.8526	9.9013	62.9262							Y-intercept	67.79	67.84		1.437	0.2477	91.78	750	0.0122373	117.428	20.2413
20220401	N5_An71B_b2_750x_t=6mins_TMA-5.5-r1	1	6	19.976	6.637	12.2118	9.4447	60.5993							X-intercept	65.02	47.23
20220401	N5_An71B_b2_750x_t=8mins_TMA-5.5-r1	1	8	24.4587	5.4185	15.2407	9.4892	59.9808							1/slope	-0.9592	-0.6961
20220401	N5_An71B_b2_750x_t=10mins_TMA-5.5-r1	1	10	27.3089	4.8703	17.1521	9.042	57.6015
20220401	N5_An71B_b2_750x_t=2mins_TMA-5.5-r2	2	2	12.3407	2.2205	6.9842	9.6517	64.8059							Std. Error
20220401	N5_An71B_b2_750x_t=4mins_TMA-5.5-r2	2	4	23.8685	4.7778	14.6943	8.7027	56.5957							Slope	0.1419	0.2477
20220401	N5_An71B_b2_750x_t=6mins_TMA-5.5-r2	2	6	20.3585	5.6218	12.5098	8.6636	58.6931							Y-intercept	0.9412	1.769
20220401	N5_An71B_b2_750x_t=8mins_TMA-5.5-r2	2	8	24.4934	4.0917	15.349	9.8951	58.0658
20220401	N5_An71B_b2_750x_t=10mins_TMA-5.5-r2	2	10	26.5263	4.641	16.6668	7.8947	52.4557							95% Confidence Intervals
															Slope	-1,494 to -0,5910	-2,502 to -0,3708
															Y-intercept	64,79 to 70,78	60,23 to 75,45
															X-intercept	47,15 to 110,1	29,80 to 164,3
															Goodness of Fit
															R squared	0.9474	0.9439
															Sy.x	0.8974	1.465
															Is slope significantly non-zero?
															F	53.98	33.64
															DFn, DFd	1, 3	1, 2
															P value	0.0052	0.0285
															Deviation from zero?	Significant	Significant
															Equation	Y = -1,043*X + 67,79	Y = -1,437*X + 67,84
															Data
															Number of X values	5	5
															Maximum number of Y replicates	1	1
															Total number of values	5	4
															Number of missing values	0	1

## Sheet: An71B-pH4.5
Date	Injection Name	Replicate	Time (mins)	Glucose (mM)	Nigerobiose (mM)	Nigerotriose (mM)	Nigerotetraose (mM)	Nigeropentaose (mM)	Nigerohexaose (mM)						Best-fit values				Rate (mM/min)	Error (mM/min)	Stock protein concentration (mg/mL)	Fold protein dilution	Protein concentration in assay (mg/mL)	Specific Activity (mmol/min-mgprotein)	Error (mmol/min-mgprotein)
20220202	N5_An71B_b2-500x_t=2mins_TMA-4.5_r1	1	2	26.5725	2.807	7.2548	19.4758	78.002	n.a.						Slope	-2.085	-2.397		2.085	0.1944	91.78	500	0.018356	113.587	10.5905
20220202	N5_An71B_b2-500x_t=4mins_TMA-4.5_r1	1	4	32.7701	3.6816	10.7332	18.172	74.8614	n.a.						Y-intercept	82.97	85.99		2.397	0.1222	91.78	500	0.018356	130.584	6.65722
20220202	N5_An71B_b2-500x_t=6mins_TMA-4.5_r1	1	6	39.9397	5.1992	15.0707	17.3908	71.0666	n.a.						X-intercept	39.8	35.87
20220202	N5_An71B_b2-500x_t=8mins_TMA-4.5_r1	1	8	61.1657	6.4471	20.7152	15.1055	67.5943	n.a.						1/slope	-0.4796	-0.4172
20220202	N5_An71B_b2-500x_t=10mins_TMA-4.5_r1	1	10	58.095	7.7176	24.2607	15.9057	60.7867	n.a.
20220202	N5_An71B_b2-500x_t=2mins_TMA-4.5_r2	2	2	23.0251	3.983	5.7983	19.479	81.8476	n.a.						Std. Error
20220202	N5_An71B_b2-500x_t=4mins_TMA-4.5_r2	2	4	31.1192	3.6534	10.1897	16.203	75.3063	n.a.						Slope	0.1944	0.1222
20220202	N5_An71B_b2-500x_t=6mins_TMA-4.5_r2	2	6	39.1647	4.8127	14.1528	15.1334	71.9813	n.a.						Y-intercept	1.29	0.8106
20220202	N5_An71B_b2-500x_t=8mins_TMA-4.5_r2	2	8	47.2382	5.9882	18.8579	14.4608	66.7328	n.a.
20220202	N5_An71B_b2-500x_t=10mins_TMA-4.5_r2	2	10	54.0174	7.0586	22.0836	15.0678	62.1649	n.a.						95% Confidence Intervals
															Slope	-2,704 to -1,466	-2,786 to -2,008
															Y-intercept	78,87 to 87,08	83,41 to 88,57
															X-intercept	32,03 to 54,10	31,68 to 41,68
															Goodness of Fit
															R squared	0.9746	0.9923
															Sy.x	1.23	0.7729
															Is slope significantly non-zero?
															F	115	384.7
															DFn, DFd	1, 3	1, 3
															P value	0.0017	0.0003
															Deviation from zero?	Significant	Significant
															Equation	Y = -2,085*X + 82,97	Y = -2,397*X + 85,99
															Data
															Number of X values	5	5
															Maximum number of Y replicates	1	1
															Total number of values	5	5
															Number of missing values	0	0

## Sheet: An71C-pH8.5
Date	Injection Name	Replicate	Time (mins)	Glucose (mM)	Nigerobiose (mM)	Nigerotriose (mM)	Nigerotetraose (mM)	Nigeropentaose (mM)	Nigerohexaose (mM)						Best-fit values				Rate (mM/min)	Error (mM/min)	Stock protein concentration (mg/mL)	Fold protein dilution	Protein concentration in assay (mg/mL)	Specific Activity (mmol/min-mgprotein)	Error (mmol/min-mgprotein)
20220401	N5_An71C_2,500x_t=2mins_TMA-8.5-1	1	2	4.9171	n.a.	1.2795	12.771	57.1772							Slope	-0.9405	-0.8792		0.9405	0.09845	293.24	2500	0.0117296	80.1818	8.3933
20220401	N5_An71C_2,500x_t=4mins_TMA-8.5-1	1	4	6.3479	n.a.	1.5939	13.8344	54.5478							Y-intercept	58.89	58.47		0.8792	0.1761	293.24	2500	0.0117296	74.9557	15.0133
20220401	N5_An71C_2,500x_t=6mins_TMA-8.5-1	1	6	8.1647	n.a.	2.0492	15.2408	53.4362							X-intercept	62.62	66.5
20220401	N5_An71C_2,500x_t=8mins_TMA-8.5-1	1	8	9.5088	0.5264	2.0757	15.7264	52.092							1/slope	-1.063	-1.137
20220401	N5_An71C_2,500x_t=10mins_TMA-8.5-1	1	10	10.7723	1.1732	2.2623	16.562	48.9999
20220401	N5_An71C_2,500x_t=2mins_TMA-8.5-2	2	2	4.8581	n.a.	1.0511	12.5212	57.4597							Std. Error
20220401	N5_An71C_2,500x_t=4mins_TMA-8.5-2	2	4	7.331	0.2422	1.9316	14.6072	54.9967							Slope	0.09845	0.1761
20220401	N5_An71C_2,500x_t=6mins_TMA-8.5-2	2	6	8.4193	0.4616	2.0621	15.3575	51.9464							Y-intercept	0.653	1.168
20220401	N5_An71C_2,500x_t=8mins_TMA-8.5-2	2	8	9.879	0.8214	2.6077	16.5924	50.7942
20220401	N5_An71C_2,500x_t=10mins_TMA-8.5-2	2	10	11.3979	1.3736	3.1457	18.2486	50.7688							95% Confidence Intervals
															Slope	-1,254 to -0,6272	-1,440 to -0,3187
															Y-intercept	56,82 to 60,97	54,75 to 62,19
															X-intercept	48,45 to 90,92	42,90 to 172,9
															Goodness of Fit
															R squared	0.9682	0.8926
															Sy.x	0.6226	1.114
															Is slope significantly non-zero?
															F	91.27	24.92
															DFn, DFd	1, 3	1, 3
															P value	0.0024	0.0155
															Deviation from zero?	Significant	Significant
															Equation	Y = -0,9405*X + 58,89	Y = -0,8792*X + 58,47
															Data
															Number of X values	5	5
															Maximum number of Y replicates	1	1
															Total number of values	5	5
															Number of missing values	0	0

## Sheet: An71C-pH7.5
Date	Injection Name	Replicate	Time (mins)	Glucose (mM)	Nigerobiose (mM)	Nigerotriose (mM)	Nigerotetraose (mM)	Nigeropentaose (mM)	Nigerohexaose (mM)						Best-fit values				Rate (mM/min)	Error (mM/min)	Stock protein concentration (mg/mL)	Fold protein dilution	Protein concentration in assay (mg/mL)	Specific Activity (mmol/min-mgprotein)	Error (mmol/min-mgprotein)
20220401	N5_An71C_10,000x_t=2mins_TMA-7.5-1	1	2	5.8764	0.824	2.2183	13.7009	57.1872							Slope	-0.6044	-0.2156		0.6044	0.102	293.24	10000	0.0029324	206.111	34.7838
20220401	N5_An71C_10,000x_t=4mins_TMA-7.5-1	1	4	6.9356	1.2736	2.8122	14.318	54.5458							Y-intercept	57.78	56.65		0.2156	0.1089	293.24	10000	0.0029324	73.5234	37.1368
20220401	N5_An71C_10,000x_t=6mins_TMA-7.5-1	1	6	7.2464	1.431	3.0434	13.688	54.2584							X-intercept	95.59	262.8
20220401	N5_An71C_10,000x_t=8mins_TMA-7.5-1	1	8	7.547	1.544	3.2583	14.7661	52.6729							1/slope	-1.655	-4.639
20220401	N5_An71C_10,000x_t=10mins_TMA-7.5-1	1	10	8.3465	1.916	3.5793	15.4912	52.0799
20220401	N5_An71C_10,000x_t=2mins_TMA-7.5-2	2	2	5.6458	0.6712	2.1289	13.5283	56.3625							Std. Error
20220401	N5_An71C_10,000x_t=4mins_TMA-7.5-2	2	4	5.9444	0.9559	2.4308	13.4433	55.3353							Slope	0.102	0.1089
20220401	N5_An71C_10,000x_t=6mins_TMA-7.5-2	2	6	6.7568	1.349	2.7379	14.4643	55.8281							Y-intercept	0.6768	0.5966
20220401	N5_An71C_10,000x_t=8mins_TMA-7.5-2	2	8	7.1958	1.4498	2.9393	14.4917	54.7611
20220401	N5_An71C_10,000x_t=10mins_TMA-7.5-2	2	10	15.785	4.7298	6.7826	20.6168	42.4251							95% Confidence Intervals
															Slope	-0,9291 to -0,2797	-0,6843 to 0,2531
	*Excluded outlier														Y-intercept	55,62 to 59,93	54,08 to 59,22
															X-intercept	64,26 to 199,7	86,19 to +infinity
															Goodness of Fit
															R squared	0.9212	0.6619
															Sy.x	0.6453	0.4872
															Is slope significantly non-zero?
															F	35.08	3.916
															DFn, DFd	1, 3	1, 2
															P value	0.0096	0.1864
															Deviation from zero?	Significant	Not Significant
															Equation	Y = -0,6044*X + 57,78	Y = -0,2156*X + 56,65
															Data
															Number of X values	5	4
															Maximum number of Y replicates	1	1
															Total number of values	5	4
															Number of missing values	0	0

## Sheet: An71C-pH6.5
Date	Injection Name	Replicate	Time (mins)	Glucose (mM)	Nigerobiose (mM)	Nigerotriose (mM)	Nigerotetraose (mM)	Nigeropentaose (mM)	Nigerohexaose (mM)						Best-fit values				Rate (mM/min)	Error (mM/min)	Stock protein concentration (mg/mL)	Fold protein dilution	Protein concentration in assay (mg/mL)	Specific Activity (mmol/min-mgprotein)	Error (mmol/min-mgprotein)
20220401	N5_An71C_10,000x_t=2mins_TMA-6.5-1	1	2	6.1195	2.018	2.8691	13.8853	55.1325							Slope	-0.3937	-0.4143		0.3937	0.009106	293.24	10000	0.0029324	134.259	3.10531
20220401	N5_An71C_10,000x_t=4mins_TMA-6.5-1	1	4	7.4232	3.4226	4.0683	14.899	54.2204							Y-intercept	55.86	56.49		0.4143	0.1681	293.24	10000	0.0029324	141.284	57.3251
20220401	N5_An71C_10,000x_t=6mins_TMA-6.5-1	1	6	8.5363	3.8854	4.4538	14.6577	53.4976							X-intercept	141.9	136.3
20220401	N5_An71C_10,000x_t=8mins_TMA-6.5-1	1	8	8.8317	4.1746	4.6795	14.9163	52.6859							1/slope	-2.54	-2.414
20220401	N5_An71C_10,000x_t=10mins_TMA-6.5-1	1	10	9.1039	4.2924	4.8561	14.963	51.9628
20220401	N5_An71C_10,000x_t=2mins_TMA-6.5-2	2	2	6.4318	2.346	3.0918	14.2575	55.5401							Std. Error
20220401	N5_An71C_10,000x_t=4mins_TMA-6.5-2	2	4	8.3598	3.6059	4.1923	15.2769	55.8826							Slope	0.009106	0.1681
20220401	N5_An71C_10,000x_t=6mins_TMA-6.5-2	2	6	8.5236	3.8089	4.4947	14.8109	52.543							Y-intercept	0.0604	1.115
20220401	N5_An71C_10,000x_t=8mins_TMA-6.5-2	2	8	8.0434	4.2782	4.8175	14.4263	53.4143
20220401	N5_An71C_10,000x_t=10mins_TMA-6.5-2	2	10	8.9425	4.1829	4.7821	14.9249	52.631							95% Confidence Intervals
															Slope	-0,4227 to -0,3647	-0,9492 to 0,1205
															Y-intercept	55,67 to 56,05	52,94 to 60,04
															X-intercept	132,6 to 152,7	62,85 to +infinity
															Goodness of Fit
															R squared	0.9984	0.6695
															Sy.x	0.05759	1.063
															Is slope significantly non-zero?
															F	1869	6.078
															DFn, DFd	1, 3	1, 3
															P value	<0,0001	0.0904
															Deviation from zero?	Significant	Not Significant
															Equation	Y = -0,3937*X + 55,86	Y = -0,4143*X + 56,49
															Data
															Number of X values	5	5
															Maximum number of Y replicates	1	1
															Total number of values	5	5
															Number of missing values	0	0

## Sheet: An71C-pH5.5
Date	Injection Name	Replicate	Time (mins)	Glucose (mM)	Nigerobiose (mM)	Nigerotriose (mM)	Nigerotetraose (mM)	Nigeropentaose (mM)	Nigerohexaose (mM)						Best-fit values				Rate (mM/min)	Error (mM/min)	Stock protein concentration (mg/mL)	Fold protein dilution	Protein concentration in assay (mg/mL)	Specific Activity (mmol/min-mgprotein)	Error (mmol/min-mgprotein)
20220401	N5_An71C_10,000x_t=2mins_TMA-5.5-1	1	2	6.8007	5.829	4.1426	14.5141	56.5322							Slope	-0.1928	-0.5058		0.1928	0.1273	293.24	10000	0.0029324	65.7482	43.4115
20220401	N5_An71C_10,000x_t=4mins_TMA-5.5-1	1	4	7.1894	5.3427	5.2152	14.7135	55.8298							Y-intercept	56.57	57.37		0.5058	0.1739	293.24	10000	0.0029324	172.487	59.303
20220401	N5_An71C_10,000x_t=6mins_TMA-5.5-1	1	6	7.3922	7.2599	5.5969	14.7405	55.1749							X-intercept	293.3	113.4
20220401	N5_An71C_10,000x_t=8mins_TMA-5.5-1	1	8	7.7999	7.6782	5.8864	14.8491	54.0205							1/slope	-5.186	-1.977
20220401	N5_An71C_10,000x_t=10mins_TMA-5.5-1	1	10	7.5997	7.4474	5.8362	14.7735	55.5084
20220401	N5_An71C_10,000x_t=2mins_TMA-5.5-2	2	2	6.5079	6.3548	4.1092	14.4699	57.2049							Std. Error
20220401	N5_An71C_10,000x_t=4mins_TMA-5.5-2	2	4	7.7306	8.2203	5.4891	15.1305	55.2096							Slope	0.1273	0.1739
20220401	N5_An71C_10,000x_t=6mins_TMA-5.5-2	2	6	8.0793	9.0947	5.9111	14.9064	52.7955							Y-intercept	0.8442	1.154
20220401	N5_An71C_10,000x_t=8mins_TMA-5.5-2	2	8	8.4754	8.1737	6.4584	15.3522	53.4543
20220401	N5_An71C_10,000x_t=10mins_TMA-5.5-2	2	10	8.2502	8.7207	6.3058	15.1168	53.0242							95% Confidence Intervals
															Slope	-0,5979 to 0,2122	-1,059 to 0,04770
															Y-intercept	53,88 to 59,26	53,70 to 61,04
															X-intercept	98,66 to +infinity	57,25 to +infinity
															Goodness of Fit
															R squared	0.4335	0.7382
															Sy.x	0.8049	1.1
															Is slope significantly non-zero?
															F	2.296	8.458
															DFn, DFd	1, 3	1, 3
															P value	0.2269	0.0621
															Deviation from zero?	Not Significant	Not Significant
															Equation	Y = -0,1928*X + 56,57	Y = -0,5058*X + 57,37
															Data
															Number of X values	5	5
															Maximum number of Y replicates	1	1
															Total number of values	5	5
															Number of missing values	0	0

[truncated: 1 more sheets: An71C-pH4.5]
