# Supplementary material for: Structural and biochemical basis for activity of Aspergillus nidulans α-1,3-glucanases from glycoside hydrolase family 71
Source: Commun Biol. 2025 Aug 28;8:1298. doi: 10.1038/s42003-025-08696-3 (PMC12394665; doi:10.1038/s42003-025-08696-3)
Supplement: Supplementary file 2 — Supplementary data [file 42003_2025_8696_MOESM2_ESM.zip › Source Data - Supplementary Figure 4 panel c.xlsx]

## Sheet: Panel c
Time (mins)	Control	An71C inbubation
0.0083	3.4961	3.4971
0.0167	3.4961	3.49455
0.025	3.4957	3.496
0.0333	3.4942	3.49435
0.0417	3.4941	3.48945
0.05	3.4905	3.4924
0.0583	3.4906	3.4914
0.0667	3.4886	3.4895
0.075	3.4881	3.48765
0.0833	3.4855	3.485
0.0917	3.4872	3.48595
0.1	3.4857	3.48295
0.1083	3.4846	3.48265
0.1167	3.4816	3.48195
0.125	3.482	3.48115
0.1333	3.4815	3.47865
0.1417	3.4812	3.48
0.15	3.478	3.4797
0.1583	3.4795	3.4767
0.1667	3.4767	3.4755
0.175	3.4752	3.47395
0.1833	3.4748	3.4701
0.1917	3.473	3.4698
0.2	3.4711	3.46905
0.2083	3.4719	3.4694
0.2167	3.4701	3.4672
0.225	3.4693	3.467
0.2333	3.4613	3.4651
0.2417	3.4652	3.4621
0.25	3.465	3.45955
0.2583	3.461	3.46315
0.2667	3.461	3.46115
0.275	3.4596	3.45885
0.2833	3.4591	3.4583
0.2917	3.4601	3.4541
0.3	3.4563	3.45405
0.3083	3.4529	3.4514
0.3167	3.4528	3.44885
0.325	3.4537	3.4479
0.3333	3.4507	3.4495
0.3417	3.4509	3.44675
0.35	3.4465	3.4459
0.3583	3.4471	3.44425
0.3667	3.445	3.4429
0.375	3.4425	3.44235
0.3833	3.4422	3.43995
0.3917	3.4406	3.4402
0.4	3.438	3.43695
0.4083	3.4369	3.43745
0.4167	3.4383	3.4332
0.425	3.4352	3.4351
0.4333	3.4356	3.4307
0.4417	3.4331	3.4306
0.45	3.432	3.42625
0.4583	3.4291	3.4266
0.4667	3.4281	3.43515
0.475	3.4283	3.43225
0.4833	3.4262	3.4308
0.4917	3.4303	3.41635
0.5	3.4244	3.42095
0.5083	3.4242	3.4183
0.5167	3.4225	3.4178
0.525	3.4188	3.41735
0.5333	3.4197	3.4148
0.5417	3.4174	3.41365
0.55	3.4174	3.41185
0.5583	3.4133	3.41205
0.5667	3.4149	3.4122
0.575	3.4132	3.41005
0.5833	3.4132	3.40525
0.5917	3.4119	3.40695
0.6	3.4092	3.4058
0.6083	3.4114	3.40035
0.6167	3.4086	3.39995
0.625	3.4038	3.3988
0.6333	3.4061	3.39865
0.6417	3.4039	3.3968
0.65	3.4036	3.3938
0.6583	3.4028	3.3933
0.6667	3.4057	3.3902
0.675	3.4059	3.3885
0.6833	3.4028	3.3889
0.6917	3.4022	3.3872
0.7	3.4002	3.38575
0.7083	3.3955	3.38345
0.7167	3.3951	3.38215
0.725	3.3928	3.38055
0.7333	3.3913	3.3793
0.7417	3.3904	3.3795
0.75	3.3918	3.3761
0.7583	3.3894	3.37345
0.7667	3.3887	3.371
0.775	3.3891	3.37005
0.7833	3.3867	3.36745
0.7917	3.3862	3.36895
0.8	3.3856	3.3685
0.8083	3.3831	3.36695
0.8167	3.3814	3.3663
0.825	3.3797	3.36495
0.8333	3.3803	3.36575
0.8417	3.3792	3.3604
0.85	3.3802	3.3605
0.8583	3.3764	3.3593
0.8667	3.3767	3.35705
0.875	3.373	3.35525
0.8833	3.3734	3.35285
0.8917	3.3727	3.35235
0.9	3.3704	3.35335
0.9083	3.3697	3.3488
0.9167	3.3675	3.3482
0.925	3.3658	3.34865
0.9333	3.3688	3.34565
0.9417	3.3655	3.3429
0.95	3.3643	3.3431
0.9583	3.3638	3.34035
0.9667	3.3627	3.34065
0.975	3.363	3.3421
0.9833	3.3613	3.34075
0.9917	3.3596	3.33915
1	3.3592	3.33705
1.0083	3.3576	3.3381
1.0167	3.353	3.3368
1.025	3.3534	3.33385
1.0333	3.3534	3.3316
1.0417	3.3568	3.32915
1.05	3.3536	3.33215
1.0583	3.3519	3.33265
1.0667	3.3502	3.3286
1.075	3.351	3.326
1.0833	3.3491	3.3242
1.0917	3.3483	3.3224
1.1	3.3485	3.3248
1.1083	3.3487	3.3243
1.1167	3.3443	3.3206
1.125	3.344	3.3188
1.1333	3.344	3.3174
1.1417	3.3473	3.3181
1.15	3.3416	3.31655
1.1583	3.3418	3.3152
1.1667	3.3386	3.3168
1.175	3.3383	3.3127
1.1833	3.339	3.31215
1.1917	3.3377	3.30905
1.2	3.3379	3.31115
1.2083	3.3357	3.30865
1.2167	3.3361	3.30705
1.225	3.3317	3.30315
1.2333	3.3325	3.3017
1.2417	3.3337	3.3062
1.25	3.3321	3.3024
1.2583	3.3307	3.3024
1.2667	3.3295	3.30045
1.275	3.3278	3.29975
1.2833	3.3268	3.29835
1.2917	3.3275	3.2964
1.3	3.3255	3.29595
1.3083	3.3247	3.29535
1.3167	3.3234	3.29405
1.325	3.3229	3.29195
1.3333	3.3226	3.29225
1.3417	3.3212	3.28985
1.35	3.318	3.28855
1.3583	3.3187	3.2902
1.3667	3.3154	3.287
1.375	3.3133	3.28705
1.3833	3.3156	3.28055
1.3917	3.3156	3.2793
1.4	3.3128	3.28045
1.4083	3.3129	3.2808
1.4167	3.3098	3.27815
1.425	3.3117	3.2788
1.4333	3.3105	3.277
1.4417	3.3091	3.278
1.45	3.31	3.2739
1.4583	3.3064	3.27625
1.4667	3.3099	3.2745
1.475	3.3062	3.27435
1.4833	3.3061	3.2725
1.4917	3.3025	3.26905
1.5	3.302	3.26805
1.5083	3.3028	3.2691
1.5167	3.3002	3.2669
1.525	3.2997	3.2664
1.5333	3.2998	3.2647
1.5417	3.2983	3.26275
1.55	3.2981	3.26
1.5583	3.298	3.26195
1.5667	3.2965	3.2615
1.575	3.2969	3.25805
1.5833	3.294	3.2589
1.5917	3.2942	3.2557
1.6	3.2922	3.25655
1.6083	3.2954	3.25785
1.6167	3.2933	3.2544
1.625	3.2936	3.2551
1.6333	3.2927	3.254
1.6417	3.2928	3.2526
1.65	3.2894	3.25305
1.6583	3.2927	3.24935
1.6667	3.2916	3.2452
1.675	3.2939	3.2461
1.6833	3.2902	3.24685
1.6917	3.2896	3.24855
1.7	3.286	3.24405
1.7083	3.2864	3.24195
1.7167	3.2895	3.24355
1.725	3.3182	3.2578
1.7333	3.4271	3.3124
1.7417	3.7249	3.5203
1.75	4.4122	4.16015
1.7583	5.8072	5.9859
1.7667	8.0169	10.8316
1.775	11.4758	22.1717
1.7833	16.6905	43.8349
1.7917	24.1309	76.9154
1.8	33.8702	119.499
1.8083	45.5899	168.724
1.8167	58.9753	221.689
1.825	73.7949	272.506
1.8333	89.3998	317.221
1.8417	104.609	349.192
1.85	118.169	367.111
1.8583	128.865	372.244
1.8667	135.235	366.038
1.875	135.982	349.651
1.8833	131.008	324.746
1.8917	124.565	293.905
1.9	114.207	260.264
1.9083	103.137	226.812
1.9167	92.8221	195.728
1.925	84.1439	168.418
1.9333	78.1269	145.931
1.9417	76.2539	129.431
1.95	79.7052	120.061
1.9583	88.14	117.996
1.9667	99.1239	121.496
1.975	108.896	127.124
1.9833	114.021	131.076
1.9917	112.704	130.675
2	105.216	125.086
2.0083	93.3716	115.152
2.0167	79.5939	102.669
2.025	66.132	89.6125
2.0333	54.6475	77.5485
2.0417	46.4197	67.5569
2.05	41.8484	60.388
2.0583	42.3466	56.8187
2.0667	48.3501	57.1931
2.075	60.4719	62.4341
2.0833	79.7999	73.7004
2.0917	106.991	92.2555
2.1	140.034	118.145
2.1083	171.814	148.335
2.1167	201.585	177.179
2.125	219.276	199.805
2.1333	223.831	211.665
2.1417	215.546	211.199
2.15	197.064	199.788
2.1583	172.089	180.281
2.1667	144.442	156.174
2.175	117.411	130.787
2.1833	93.2367	106.756
2.1917	73.0883	85.7589
2.2	57.1864	68.5213
2.2083	45.2528	55.0543
2.2167	36.1519	45.009
2.225	29.705	37.3181
2.2333	25.1152	31.789
2.2417	21.8316	27.7947
2.25	19.4619	24.8637
2.2583	17.7196	22.6673
2.2667	16.4227	20.9779
2.275	15.433	19.6483
2.2833	14.6607	18.5747
2.2917	14.0396	17.6942
2.3	13.5225	16.9629
2.3083	13.0708	16.3419
2.3167	12.6717	15.7968
2.325	12.3018	15.3052
2.3333	11.9514	14.8494
2.3417	11.6226	14.4115
2.35	11.3136	13.9889
2.3583	11.0056	13.5803
2.3667	10.7031	13.1731
2.375	10.3881	12.7622
2.3833	10.0717	12.347
2.3917	9.7517	11.9312
2.4	9.4414	11.5219
2.4083	9.1438	11.1212
2.4167	8.8669	10.7415
2.425	8.6101	10.3819
2.4333	8.3815	10.0543
2.4417	8.1827	9.75445
2.45	8.0071	9.49445
2.4583	7.8587	9.2619
2.4667	7.7309	9.0612
2.475	7.6167	8.8805
2.4833	7.5059	8.71
2.4917	7.3923	8.5396
2.5	7.2711	8.3782
2.5083	7.1403	8.206
2.5167	7.0069	8.0334
2.525	6.8774	7.8595
2.5333	6.7501	7.6862
2.5417	6.6265	7.51885
2.55	6.5103	7.36015
2.5583	6.4017	7.21185
2.5667	6.2965	7.07085
2.575	6.2036	6.9415
2.5833	6.1195	6.82355
2.5917	6.0366	6.71725
2.6	5.9557	6.61145
2.6083	5.8654	6.51075
2.6167	5.7564	6.39385
2.625	5.6188	6.2548
2.6333	5.4554	6.06865
2.6417	5.2916	5.83785
2.65	5.1538	5.5908
2.6583	5.0578	5.3538
2.6667	5.0199	5.1568
2.675	5.0377	5.01365
2.6833	5.1268	4.9398
2.6917	5.2884	4.94395
2.7	5.525	5.0402
2.7083	5.8271	5.22445
2.7167	6.1676	5.4925
2.725	6.5086	5.8088
2.7333	6.8235	6.13865
2.7417	7.0681	6.44905
2.75	7.2268	6.7078
2.7583	7.2902	6.8883
2.7667	7.2626	6.98375
2.775	7.1588	6.98975
2.7833	7.0026	6.91535
2.7917	6.8349	6.7851
2.8	6.7123	6.63005
2.8083	6.7019	6.5071
2.8167	6.8801	6.47325
2.825	7.3226	6.60455
2.8333	8.0909	6.97165
2.8417	9.2157	7.63285
2.85	10.7213	8.62395
2.8583	12.5951	9.97495
2.8667	14.7753	11.6715
2.875	17.1249	13.6787
2.8833	19.3996	15.8654
2.8917	21.2992	18.0205
2.9	22.5339	19.8432
2.9083	22.9074	21.0373
2.9167	22.3872	21.423
2.925	21.1005	20.9528
2.9333	19.289	19.7521
2.9417	17.2335	18.0495
2.95	15.1863	16.1094
2.9583	13.3275	14.1776
2.9667	11.7481	12.4245
2.975	10.4766	10.9472
2.9833	9.4932	9.7676
2.9917	8.7619	8.86675
3	8.2372	8.20355
3.0083	7.8782	7.73025
3.0167	7.6564	7.4157
3.025	7.5435	7.2202
3.0333	7.5173	7.12685
3.0417	7.5475	7.10975
3.05	7.6015	7.14285
3.0583	7.6526	7.20505
3.0667	7.6775	7.26375
3.075	7.6573	7.2963
3.0833	7.591	7.28155
3.0917	7.4918	7.2249
3.1	7.3822	7.1367
3.1083	7.2752	7.03395
3.1167	7.203	6.93455
3.125	7.162	6.8631
3.1333	7.1596	6.82315
3.1417	7.1939	6.82065
3.15	7.2626	6.8477
3.1583	7.3584	6.90675
3.1667	7.4845	6.98525
3.175	7.6348	7.08655
3.1833	7.8181	7.2086
3.1917	8.0424	7.3606
3.2	8.3295	7.5462
3.2083	8.7125	7.80265
3.2167	9.2544	8.20085
3.225	10.0419	8.8754
3.2333	11.1946	10.0686
3.2417	12.8521	12.1816
3.25	15.1503	15.7514
3.2583	18.1758	21.4186
3.2667	21.9	29.7472
3.275	26.1763	40.9731
3.2833	30.7874	54.8828
3.2917	35.4447	70.8004
3.3	39.813	87.5815
3.3083	43.4967	103.544
3.3167	46.0475	116.651
3.325	47.1017	125.036
3.3333	46.4838	127.675
3.3417	44.3031	124.671
3.35	40.8766	117.063
3.3583	36.679	106.334
3.3667	32.1595	93.9767
3.375	27.6907	81.2088
3.3833	23.552	68.8534
3.3917	19.8967	57.4349
3.4	16.8136	47.2395
3.4083	14.3333	38.4321
3.4167	12.4355	31.0772
3.425	11.0658	25.1766
3.4333	10.1566	20.6599
3.4417	9.6264	17.3613
3.45	9.3846	15.0681
3.4583	9.3419	13.5521
3.4667	9.4245	12.5859
3.475	9.5513	11.983
3.4833	9.6556	11.5978
3.4917	9.6782	11.314
3.5	9.5962	11.0491
3.5083	9.4129	10.7736
3.5167	9.1512	10.4738
3.525	8.8413	10.1507
3.5333	8.5265	9.82995
3.5417	8.2301	9.52785
3.55	7.9773	9.2568
3.5583	7.7771	9.0401
3.5667	7.6294	8.8674
3.575	7.5371	8.73665
3.5833	7.4973	8.6393
3.5917	7.5286	8.56595
3.6	7.6482	8.5284
3.6083	7.8952	8.54035
3.6167	8.3137	8.64
3.625	8.9712	8.87445
3.6333	9.9219	9.31905
3.6417	11.2355	10.0424
3.65	12.9523	11.1254
3.6583	15.0869	12.6303
3.6667	17.5986	14.5928
3.675	20.4277	17.0057
3.6833	23.4314	19.8335
3.6917	26.4507	23.0023
3.7	29.2619	26.3822
3.7083	31.6032	29.7634
3.7167	33.1972	32.834
3.725	33.8303	35.2216
3.7333	33.3938	36.5501
3.7417	31.9398	36.5857
3.75	29.6721	35.2885
3.7583	26.8934	32.8548
3.7667	23.9414	29.6661
3.775	21.1027	26.1568
3.7833	18.5703	22.7309
3.7917	16.4475	19.6563
3.8	14.7355	17.0829
3.8083	13.4017	15.0261
3.8167	12.392	13.4405
3.825	11.6416	12.246
3.8333	11.0989	11.3625
3.8417	10.7439	10.7262
3.85	10.5539	10.2973
3.8583	10.5045	10.0395
3.8667	10.5803	9.9374
3.875	10.7647	9.97295
3.8833	11.0254	10.1288
3.8917	11.3297	10.3782
3.9	11.6523	10.6911
3.9083	11.973	11.0386
3.9167	12.2775	11.3981
3.925	12.5444	11.7526
3.9333	12.7553	12.0816
3.9417	12.8687	12.3709
3.95	12.8396	12.5829
3.9583	12.6206	12.6625
3.9667	12.2058	12.5665
3.975	11.6021	12.2513
3.9833	10.8701	11.7223
3.9917	10.0721	11.0114
4	9.2995	10.1939
4.0083	8.6093	9.3545
4.0167	8.0466	8.5722
4.025	7.6197	7.9166
4.0333	7.32	7.41425
4.0417	7.1185	7.0642
4.05	6.9814	6.83855
4.0583	6.8824	6.71315
4.0667	6.7988	6.6382
4.075	6.715	6.58995
4.0833	6.6369	6.5485
4.0917	6.5694	6.50525
4.1	6.5356	6.46605
4.1083	6.5688	6.44905
4.1167	6.6862	6.4728
4.125	6.9021	6.5657
4.1333	7.2222	6.73655
4.1417	7.6434	6.99305
4.15	8.1396	7.332
4.1583	8.7079	7.7532
4.1667	9.3149	8.23725
4.175	9.9469	8.77925
4.1833	10.5644	9.37215
4.1917	11.1264	9.97835
4.2	11.5762	10.5639
4.2083	11.8529	11.0786
4.2167	11.8974	11.4466
4.225	11.684	11.6049
4.2333	11.21	11.5013
4.2417	10.5208	11.1257
4.25	9.6962	10.4992
4.2583	8.8108	9.6987
4.2667	7.9684	8.8112
4.275	7.2248	7.9361
4.2833	6.6182	7.14605
4.2917	6.1497	6.48425
4.3	5.7988	5.9662
4.3083	5.5444	5.5754
4.3167	5.3623	5.2928
4.325	5.2303	5.08975
4.3333	5.1299	4.9469
4.3417	5.0536	4.8386
4.35	4.9961	4.7604
4.3583	4.9957	4.7024
4.3667	4.8992	4.65105
4.375	4.8675	4.6074
4.3833	4.8397	4.578
4.3917	4.822	4.54875
4.4	4.809	4.52935
4.4083	4.8136	4.523
4.4167	4.8439	4.529
4.425	4.919	4.56905
4.4333	5.0702	4.6604
4.4417	5.3377	4.84375
4.45	5.7878	5.17415
4.4583	6.5011	5.7412
4.4667	7.5538	6.65035
4.475	9.0238	8.03835
4.4833	10.9463	10.0134
4.4917	13.3164	12.6451
4.5	16.056	15.9261
4.5083	19.055	19.7707
4.5167	22.1579	24.0158
4.525	25.1911	28.4444
4.5333	27.9555	32.8113
4.5417	30.2448	36.8463
4.55	31.8455	40.2539
4.5583	32.5855	42.7179
4.5667	32.366	43.9652
4.575	31.1979	43.8133
4.5833	29.2113	42.2402
4.5917	26.6385	39.3908
4.6	23.7525	35.5827
4.6083	20.8173	31.2378
4.6167	18.0404	26.7787
4.625	15.5364	22.5774
4.6333	13.3539	18.86
4.6417	11.495	15.7175
4.65	9.9441	13.1483
4.6583	8.6762	11.0955
4.6667	7.6577	9.4829
4.675	6.8561	8.2393
4.6833	6.2334	7.29955
4.6917	5.7455	6.6054
4.7	5.3556	6.1038
4.7083	5.0385	5.74335
4.7167	4.7785	5.49245
4.725	4.568	5.3179
4.7333	4.3968	5.2052
4.7417	4.2684	5.1406
4.75	4.1906	5.11825
4.7583	4.1571	5.13105
4.7667	4.1815	5.1744
4.775	4.2609	5.26265
4.7833	4.4021	5.37545
4.7917	4.5957	5.51705
4.8	4.8427	5.68105
4.8083	5.1292	5.86185
4.8167	5.4361	6.0565
4.825	5.7471	6.2539
4.8333	6.022	6.4411
4.8417	6.2363	6.59755
4.85	6.358	6.7031
4.8583	6.3761	6.733
4.8667	6.2828	6.669
4.875	6.104	6.50385
4.8833	5.858	6.24695
4.8917	5.5822	5.91775
4.9	5.3007	5.54665
4.9083	5.0426	5.17425
4.9167	4.8264	4.82835
4.925	4.6511	4.53275
4.9333	4.5254	4.29975
4.9417	4.4409	4.13005
4.95	4.3991	4.0236
4.9583	4.393	3.9679
4.9667	4.427	3.9605
4.975	4.4933	3.9892
4.9833	4.5921	4.05625
4.9917	4.7217	4.1484
5	4.8632	4.2679
5.0083	5.0217	4.40295
5.0167	5.1833	4.5531
5.025	5.3382	4.705
5.0333	5.4706	4.85345
5.0417	5.5737	4.9879
5.05	5.6408	5.09425
5.0583	5.6708	5.16405
5.0667	5.661	5.19555
5.075	5.6329	5.1893
5.0833	5.5857	5.1586
5.0917	5.5428	5.1165
5.1	5.4892	5.07065
5.1083	5.4337	5.02375
5.1167	5.356	4.96875
5.125	5.2508	4.8977
5.1333	5.1093	4.7954
5.1417	4.9304	4.6583
5.15	4.7195	4.4809
5.1583	4.4935	4.273
5.1667	4.2732	4.05125
5.175	4.0712	3.83425
5.1833	3.9012	3.6392
5.1917	3.7631	3.47725
5.2	3.6601	3.34895
5.2083	3.5821	3.25105
5.2167	3.522	3.18325
5.225	3.4822	3.1307
5.2333	3.4493	3.0931
5.2417	3.4269	3.06365
5.25	3.4129	3.04245
5.2583	3.4093	3.03045
5.2667	3.4106	3.025
5.275	3.423	3.0263
5.2833	3.4414	3.0361
5.2917	3.4702	3.05185
5.3	3.5106	3.07735
5.3083	3.5927	3.12295
5.3167	3.7817	3.23185
5.325	4.1095	3.5222
5.3333	4.4965	4.14725
5.3417	4.7975	4.96205
5.35	4.9141	5.5695
5.3583	4.8393	5.72125
5.3667	4.6208	5.44025
5.375	4.3469	4.94665
5.3833	4.0846	4.43915
5.3917	3.8697	4.03075
5.4	3.705	3.74655
5.4083	3.5963	3.5685
5.4167	3.5097	3.46415
5.425	3.4533	3.39915
5.4333	3.406	3.35875
5.4417	3.3698	3.321
5.45	3.3393	3.28555
5.4583	3.3108	3.2499
5.4667	3.2776	3.20445
5.475	3.2516	3.161
5.4833	3.2204	3.11665
5.4917	3.1906	3.0726
5.5	3.1699	3.02925
5.5083	3.1467	2.99155
5.5167	3.1309	2.9564
5.525	3.1196	2.9304
5.5333	3.1188	2.90565
5.5417	3.12	2.8945
5.55	3.1236	2.8845
5.5583	3.1374	2.87935
5.5667	3.1514	2.8811
5.575	3.1641	2.8871
5.5833	3.1788	2.8905
5.5917	3.1905	2.8979
5.6	3.1975	2.9012
5.6083	3.2042	2.8993
5.6167	3.2022	2.89385
5.625	3.1927	2.8816
5.6333	3.1806	2.8649
5.6417	3.1645	2.83835
5.65	3.1436	2.81385
5.6583	3.1192	2.78175
5.6667	3.0928	2.748
5.675	3.0668	2.71195
5.6833	3.0377	2.6738
5.6917	3.0092	2.6361
5.7	2.9835	2.5998
5.7083	2.9547	2.5632
5.7167	2.927	2.53115
5.725	2.9004	2.49675
5.7333	2.8772	2.46595
5.7417	2.855	2.4379
5.75	2.8328	2.41235
5.7583	2.8067	2.3885
5.7667	2.7858	2.3656
5.775	2.7668	2.34475
5.7833	2.7478	2.32595
5.7917	2.7294	2.30695
5.8	2.7146	2.2922
5.8083	2.6987	2.27825
5.8167	2.6839	2.26645
5.825	2.6705	2.24915
5.8333	2.6551	2.23865
5.8417	2.6423	2.2278
5.85	2.6318	2.2141
5.8583	2.6208	2.20365
5.8667	2.6125	2.19495
5.875	2.6017	2.18655
5.8833	2.5935	2.17785
5.8917	2.5851	2.1741
5.9	2.5749	2.16155
5.9083	2.5688	2.156
5.9167	2.5594	2.1486
5.925	2.5528	2.14185
5.9333	2.5442	2.13785
5.9417	2.5331	2.132
5.95	2.5233	2.12525
5.9583	2.5152	2.1172
5.9667	2.5059	2.11435
5.975	2.4969	2.10625
5.9833	2.4918	2.101
5.9917	2.4847	2.0936
6	2.4812	2.08935
6.0083	2.4734	2.0861
6.0167	2.4738	2.08405
6.025	2.468	2.0843
6.0333	2.4672	2.08375
6.0417	2.4662	2.08635
6.05	2.4664	2.0878
6.0583	2.4703	2.09635
6.0667	2.4726	2.10275
6.075	2.4736	2.10725
6.0833	2.4764	2.11785
6.0917	2.482	2.1231
6.1	2.479	2.13045
6.1083	2.4867	2.1383
6.1167	2.4906	2.143
6.125	2.4869	2.14535
6.1333	2.4949	2.1489
6.1417	2.4937	2.1514
6.15	2.4959	2.15005
6.1583	2.4965	2.1502
6.1667	2.4937	2.1462
6.175	2.4976	2.14585
6.1833	2.4986	2.1425
6.1917	2.4932	2.1401
6.2	2.4895	2.1325
6.2083	2.4829	2.12915
6.2167	2.4771	2.12065
6.225	2.4662	2.1121
6.2333	2.4587	2.102
6.2417	2.4424	2.09085
6.25	2.4314	2.08155
6.2583	2.4237	2.07025
6.2667	2.4116	2.06275
6.275	2.3982	2.0475
6.2833	2.3902	2.03555
6.2917	2.378	2.02335
6.3	2.365	2.01035
6.3083	2.3528	1.99725
6.3167	2.3382	1.9839
6.325	2.3251	1.97275
6.3333	2.3134	1.95925
6.3417	2.3043	1.9494
6.35	2.289	1.93445
6.3583	2.2777	1.92285
6.3667	2.2653	1.9136
6.375	2.2528	1.90205
6.3833	2.2414	1.89145
6.3917	2.2327	1.8804
6.4	2.2234	1.87195
6.4083	2.2133	1.864
6.4167	2.1991	1.85265
6.425	2.1953	1.84395
6.4333	2.1854	1.8351
6.4417	2.1741	1.82545
6.45	2.1691	1.81955
6.4583	2.1606	1.80775
6.4667	2.154	1.8013
6.475	2.1432	1.79245
6.4833	2.1368	1.7863
6.4917	2.1294	1.77755
6.5	2.1277	1.7695
6.5083	2.1131	1.76535
6.5167	2.1082	1.75505
6.525	2.1	1.7485
6.5333	2.0977	1.74725
6.5417	2.0918	1.74225
6.55	2.0862	1.73435
6.5583	2.0836	1.73085
6.5667	2.0825	1.72905
6.575	2.0811	1.72795
6.5833	2.0839	1.72705
6.5917	2.0864	1.72745
6.6	2.0892	1.72825
6.6083	2.0935	1.7292
6.6167	2.1024	1.73355
6.625	2.1131	1.7435
6.6333	2.1206	1.7447
6.6417	2.1287	1.7566
6.65	2.1363	1.7647
6.6583	2.1437	1.77365
6.6667	2.1537	1.77895
6.675	2.1589	1.7903
6.6833	2.1634	1.7995
6.6917	2.1631	1.80465
6.7	2.1644	1.80575
6.7083	2.1644	1.81245
6.7167	2.1579	1.81165
6.725	2.1552	1.8116
6.7333	2.1472	1.8037
6.7417	2.1352	1.79805
6.75	2.1239	1.79105
6.7583	2.112	1.78345
6.7667	2.0931	1.7744
6.775	2.0799	1.75995
6.7833	2.0645	1.7516
6.7917	2.0483	1.73315
6.8	2.0305	1.7211
6.8083	2.0131	1.70615
6.8167	1.9989	1.6937
6.825	1.9862	1.6802
6.8333	1.9704	1.6656
6.8417	1.9623	1.6563
6.85	1.9504	1.6472
6.8583	1.9383	1.63335
6.8667	1.9276	1.6286
6.875	1.9239	1.625
6.8833	1.9135	1.61745
6.8917	1.9115	1.6149
6.9	1.9067	1.61125
6.9083	1.9064	1.60725
6.9167	1.9049	1.60435
6.925	1.9017	1.6046
6.9333	1.8964	1.60405
6.9417	1.8954	1.60825
6.95	1.8971	1.60755
6.9583	1.898	1.61425
6.9667	1.9009	1.61875
6.975	1.9027	1.62725
6.9833	1.9128	1.63785
6.9917	1.9213	1.6511
7	1.934	1.667
7.0083	1.948	1.68645
7.0167	1.9618	1.70475
7.025	1.979	1.7274
7.0333	1.9973	1.755
7.0417	2.0203	1.7789
7.05	2.0407	1.8092
7.0583	2.0566	1.83665
7.0667	2.0752	1.8708
7.075	2.0959	1.9183
7.0833	2.1159	2.01115
7.0917	2.1434	2.12545
7.1	2.1764	2.23025
7.1083	2.2507	2.3108
7.1167	2.3406	2.3637
7.125	2.4178	2.38825
7.1333	2.4765	2.3988
7.1417	2.5229	2.4122
7.15	2.5502	2.45115
7.1583	2.5876	2.5252
7.1667	2.6512	2.61075
7.175	2.7369	2.6881
7.1833	2.8133	2.7297
7.1917	2.8593	2.75555
7.2	2.8627	2.79495
7.2083	2.8409	2.90715
7.2167	2.8249	3.13875
7.225	2.8772	3.5272
7.2333	3.0487	4.0344
7.2417	3.3746	4.5684
7.25	3.8203	4.9657
7.2583	4.2707	5.11175
7.2667	4.5749	4.96935
7.275	4.6654	4.6339
7.2833	4.569	4.25965
7.2917	4.3925	4.0053
7.3	4.2615	3.99295
7.3083	4.3046	4.288
7.3167	4.6153	4.8789
7.325	5.2064	5.6819
7.3333	6.0175	6.54295
7.3417	6.9061	7.2661
7.35	7.6696	7.6938
7.3583	8.1425	7.7952
7.3667	8.2515	7.67335
7.375	8.0587	7.5456
7.3833	7.6732	7.73785
7.3917	7.2022	8.7087
7.4	6.7067	10.8808
7.4083	6.2219	14.173
7.4167	5.7625	17.7128
7.425	5.3307	20.2038
7.4333	4.9478	20.6849
7.4417	4.6276	19.0086
7.45	4.3918	15.8406
7.4583	4.2981	12.2533
7.4667	4.4225	9.2799
7.475	4.806	7.46825
7.4833	5.4571	6.78635
7.4917	6.3227	6.8966
7.5	7.3071	7.42725
7.5083	8.2959	8.09665
7.5167	9.1754	8.7093
7.525	9.8478	9.1509
7.5333	10.2516	9.33915
7.5417	10.357	9.24565
7.55	10.1349	8.8665
7.5583	9.6153	8.2284
7.5667	8.8383	7.40225
7.575	7.8915	6.4799
7.5833	6.8713	5.5513
7.5917	5.8792	4.7054
7.6	4.9928	3.99735
7.6083	4.2715	3.46185
7.6167	3.7401	3.10155
7.625	3.3947	2.9043
7.6333	3.2003	2.81525
7.6417	3.1077	2.7871
7.65	3.0597	2.77965
7.6583	3.0259	2.75815
7.6667	2.9845	2.71425
7.675	2.9251	2.641
7.6833	2.8495	2.55185
7.6917	2.768	2.46145
7.7	2.6875	2.3764
7.7083	2.6164	2.3
7.7167	2.5472	2.22515
7.725	2.4851	2.1597
7.7333	2.4236	2.09955
7.7417	2.3667	2.04415
7.75	2.3114	1.99
7.7583	2.2614	1.94625
7.7667	2.2159	1.9091
7.775	2.1819	1.8909
7.7833	2.1623	1.89035
7.7917	2.184	1.9295
7.8	2.2592	2.0341
7.8083	2.4192	2.20925
7.8167	2.6486	2.4169
7.825	2.8968	2.5951
7.8333	3.07	2.67455
7.8417	3.1004	2.6242
7.85	2.9977	2.62135
7.8583	2.8048	2.29175
7.8667	2.5922	2.1217
7.875	2.4101	1.98975
7.8833	2.28	1.90235
7.8917	2.1966	1.847
7.9	2.1415	1.80625
7.9083	2.1088	1.7811
7.9167	2.0724	1.7548
7.925	2.0487	1.73015
7.9333	2.023	1.71375
7.9417	2.0079	1.7012
7.95	2.002	1.6986
7.9583	2.0003	1.7042
7.9667	2.0065	1.7156
7.975	2.0172	1.73715
7.9833	2.0361	1.76955
7.9917	2.0566	1.8129
8	2.081	1.8792
8.0083	2.105	1.97675
8.0167	2.1211	2.1294
8.025	2.1443	2.33395
8.0333	2.1615	2.58475
8.0417	2.1681	2.8403
8.05	2.1697	3.05365
8.0583	2.1789	3.1676
8.0667	2.1795	3.16265
8.075	2.1907	3.069
8.0833	2.2149	2.9575
8.0917	2.2677	2.91995
8.1	2.3872	3.05995
8.1083	2.6045	3.44315
8.1167	2.9655	4.08595
8.125	3.4906	4.9336
8.1333	4.1684	5.87775
8.1417	4.9515	6.7719
8.15	5.7574	7.5071
8.1583	6.487	8.05035
8.1667	7.0744	8.4158
8.175	7.5003	8.64435
8.1833	7.7897	8.7775
8.1917	7.9485	8.83645
8.2	8.0219	8.84275
8.2083	8.0427	8.81955
8.2167	8.0247	8.77615
8.225	7.9868	8.72785
8.2333	7.9449	8.67185
8.2417	7.9004	8.61565
8.25	7.8542	8.56945
8.2583	7.815	8.526
8.2667	7.7821	8.48485
8.275	7.7521	8.44625
8.2833	7.7241	8.41
8.2917	7.7011	8.37305
8.3	7.675	8.33635
8.3083	7.6492	8.30005
8.3167	7.6192	8.2575
8.325	7.5804	8.2104
8.3333	7.5447	8.1654
8.3417	7.4973	8.1044
8.35	7.451	8.04545
8.3583	7.3971	7.98215
8.3667	7.3407	7.92005
8.375	7.2872	7.85705
8.3833	7.2327	7.7956
8.3917	7.1801	7.73275
8.4	7.1321	7.6765
8.4083	7.0835	7.6178
8.4167	7.0382	7.5592
8.425	6.9893	7.4975
8.4333	6.9336	7.42495
8.4417	6.8739	7.3569
8.45	6.8155	7.29385
8.4583	6.7614	7.2283
8.4667	6.7091	7.16955
8.475	6.6646	7.1146
8.4833	6.6257	7.06395
8.4917	6.5891	7.02215
8.5	6.5558	6.9796
8.5083	6.5247	6.93425
8.5167	6.4927	6.8857
8.525	6.4523	6.83405
8.5333	6.4086	6.78155
8.5417	6.3655	6.7276
8.55	6.3185	6.67555
8.5583	6.2752	6.6242
8.5667	6.235	6.5755
8.575	6.1914	6.52665
8.5833	6.1472	6.46475
8.5917	6.099	6.40445
8.6	6.0412	6.33795
8.6083	5.9758	6.26165
8.6167	5.9108	6.18405
8.625	5.8396	6.11055
8.6333	5.7745	6.0336
8.6417	5.7129	5.9653
8.65	5.6597	5.90225
8.6583	5.6105	5.8425
8.6667	5.5607	5.7849
8.675	5.5161	5.72695
8.6833	5.4687	5.66805
8.6917	5.4216	5.6134
8.7	5.3736	5.55405
8.7083	5.3263	5.4969
8.7167	5.2757	5.4444
8.725	5.2338	5.38665
8.7333	5.1875	5.3369
8.7417	5.1529	5.2917
8.75	5.1223	5.2493
8.7583	5.0934	5.20985
8.7667	5.0709	5.1775
8.775	5.0476	5.14175
8.7833	5.0206	5.1109
8.7917	4.9937	5.0731
8.8	4.9648	5.0348
8.8083	4.9294	4.99545
8.8167	4.8837	4.94555
8.825	4.8412	4.9013
8.8333	4.7937	4.85815
8.8417	4.7507	4.82015
8.85	4.7117	4.78565
8.8583	4.6796	4.75935
8.8667	4.6496	4.74125
8.875	4.6301	4.73305
8.8833	4.6237	4.73555
8.8917	4.6278	4.74325
8.9	4.6369	4.7588
8.9083	4.6613	4.78205
8.9167	4.6874	4.81205
8.925	4.7254	4.84075
8.9333	4.771	4.87015
8.9417	4.812	4.8876
8.95	4.8389	4.89095
8.9583	4.8453	4.86595
8.9667	4.8249	4.81685
8.975	4.771	4.73605
8.9833	4.6906	4.633
8.9917	4.5872	4.51635
9	4.4716	4.3941
9.0083	4.3578	4.27675
9.0167	4.2511	4.16985
9.025	4.1575	4.07985
9.0333	4.0861	4.0142
9.0417	4.0412	3.969
9.05	4.0224	3.94965
9.0583	4.027	3.94745
9.0667	4.0543	3.9648
9.075	4.0942	3.99085
9.0833	4.1368	4.0079
9.0917	4.1556	4.01685
9.1	4.1486	3.99185
9.1083	4.1101	3.94055
9.1167	4.0374	3.85935
9.125	3.9455	3.766
9.1333	3.844	3.6706
9.1417	3.7503	3.58215
9.15	3.6683	3.512
9.1583	3.6076	3.4568
9.1667	3.5582	3.40955
9.175	3.5154	3.3686
9.1833	3.4843	3.33365
9.1917	3.4538	3.3055
9.2	3.4309	3.2819
9.2083	3.4103	3.26165
9.2167	3.3899	3.23495
9.225	3.3704	3.2073
9.2333	3.3473	3.17745
9.2417	3.3176	3.1417
9.25	3.2886	3.1109
9.2583	3.2539	3.0804
9.2667	3.2242	3.04985
9.275	3.2025	3.0255
9.2833	3.1812	3.0056
9.2917	3.1643	2.99075
9.3	3.1525	2.97395
9.3083	3.141	2.96075
9.3167	3.1298	2.945
9.325	3.1122	2.92775
9.3333	3.0981	2.90815
9.3417	3.0741	2.89185
9.35	3.0496	2.87425
9.3583	3.0287	2.863
9.3667	3.0079	2.85725
9.375	2.9873	2.8524
9.3833	2.9676	2.8527
9.3917	2.9519	2.8443
9.4	2.9339	2.8364
9.4083	2.9142	2.8194
9.4167	2.9008	2.7988
9.425	2.8856	2.77265
9.4333	2.8733	2.74135
9.4417	2.8614	2.708
9.45	2.855	2.67685
9.4583	2.8488	2.65545
9.4667	2.8408	2.63055
9.475	2.8406	2.6209
9.4833	2.8376	2.60995
9.4917	2.8394	2.6086
9.5	2.8398	2.60525
9.5083	2.8362	2.601
9.5167	2.8299	2.58875
9.525	2.8164	2.5787
9.5333	2.8009	2.5644
9.5417	2.7892	2.54235
9.55	2.7706	2.5255
9.5583	2.7548	2.5063
9.5667	2.7428	2.49195
9.575	2.7421	2.48485
9.5833	2.7458	2.4846
9.5917	2.753	2.493
9.6	2.7752	2.50905
9.6083	2.7935	2.53135
9.6167	2.8215	2.55825
9.625	2.8518	2.58525
9.6333	2.8804	2.6121
9.6417	2.9003	2.6318
9.65	2.9196	2.6498
9.6583	2.9337	2.6617
9.6667	2.9476	2.6703
9.675	2.9577	2.6778
9.6833	2.9648	2.67845
9.6917	2.9734	2.67865
9.7	2.9784	2.67445
9.7083	2.9815	2.6705
9.7167	2.9791	2.66185
9.725	2.9698	2.64285
9.7333	2.9564	2.6241
9.7417	2.9267	2.6121
9.75	2.8953	2.6054
9.7583	2.8602	2.63765
9.7667	2.8181	2.72155
9.775	2.7769	2.904
9.7833	2.7324	3.24515
9.7917	2.6841	3.7816
9.8	2.6398	4.55245
9.8083	2.6007	5.52585
9.8167	2.5645	6.6153
9.825	2.5299	7.65945
9.8333	2.4998	8.48065
9.8417	2.476	8.9221
9.85	2.4556	8.9038
9.8583	2.4321	8.43015
9.8667	2.4104	7.59285
9.875	2.3942	6.5329
9.8833	2.3849	5.43515
9.8917	2.383	4.4382
9.9	2.3913	3.6436
9.9083	2.4155	3.091
9.9167	2.4514	2.75165
9.925	2.5064	2.56805
9.9333	2.564	2.48255
9.9417	2.6162	2.436
9.95	2.6483	2.39395
9.9583	2.6524	2.336
9.9667	2.6219	2.26525
9.975	2.5722	2.18195
9.9833	2.5061	2.1028
9.9917	2.4412	2.04245
10	2.3873	1.996
10.0083	2.3538	1.96895
10.0167	2.3349	1.9519
10.025	2.3288	1.9439
10.0333	2.3305	1.9529
10.0417	2.3406	1.9564
10.05	2.3668	1.9784
10.0583	2.4016	2.00385
10.0667	2.4533	2.0492
10.075	2.5216	2.10715
10.0833	2.6053	2.1777
10.0917	2.6938	2.25955
10.1	2.7797	2.34085
10.1083	2.8486	2.41135
10.1167	2.8916	2.46635
10.125	2.9112	2.4894
10.1333	2.8959	2.48155
10.1417	2.8489	2.4461
10.15	2.778	2.37145
10.1583	2.6819	2.2828
10.1667	2.5794	2.1833
10.175	2.486	2.08005
10.1833	2.3933	1.99665
10.1917	2.3182	1.924
10.2	2.2584	1.86525
10.2083	2.2268	1.83185
10.2167	2.2178	1.8162
10.225	2.2476	1.8253
10.2333	2.3123	1.85995
10.2417	2.433	1.93165
10.25	2.6025	2.03805
10.2583	2.8017	2.17805
10.2667	3.012	2.34155
10.275	3.2017	2.50715
10.2833	3.3229	2.6403
10.2917	3.3592	2.7302
10.3	3.2986	2.7469
10.3083	3.1544	2.68555
10.3167	2.9458	2.5563
10.325	2.7101	2.37865
10.3333	2.4904	2.1836
10.3417	2.3038	2.0006
10.35	2.1625	1.8548
10.3583	2.0705	1.73755
10.3667	2.0089	1.66155
10.375	1.9703	1.61945
10.3833	1.9477	1.59735
10.3917	1.9342	1.58315
10.4	1.9301	1.57835
10.4083	1.9278	1.5797
10.4167	1.9288	1.57945
10.425	1.9304	1.5822
10.4333	1.9366	1.57675
10.4417	1.9451	1.5724
10.45	1.9502	1.56795
10.4583	1.9535	1.567
10.4667	1.951	1.558
10.475	1.9463	1.5513
10.4833	1.9392	1.54175
10.4917	1.921	1.5291
10.5	1.9036	1.51355
10.5083	1.8857	1.49585
10.5167	1.864	1.4798
10.525	1.854	1.46385
10.5333	1.8354	1.44685
10.5417	1.8219	1.42945
10.55	1.8101	1.4135
10.5583	1.8039	1.40415
10.5667	1.7984	1.3982
10.575	1.7919	1.39125
10.5833	1.7912	1.39455
10.5917	1.7951	1.3955
10.6	1.7967	1.3979
10.6083	1.798	1.40075
10.6167	1.802	1.4061
10.625	1.8047	1.40925
10.6333	1.8068	1.4039
10.6417	1.8074	1.39965
10.65	1.7989	1.3893
10.6583	1.7931	1.37655
10.6667	1.7855	1.3651
10.675	1.7799	1.35725
10.6833	1.7609	1.34555
10.6917	1.7507	1.3372
10.7	1.7403	1.3263
10.7083	1.7296	1.31975
10.7167	1.7269	1.3162
10.725	1.7218	1.3132
10.7333	1.7224	1.3107
10.7417	1.7236	1.31225
10.75	1.7224	1.31085
10.7583	1.7258	1.31175
10.7667	1.7218	1.3141
10.775	1.7275	1.31985
10.7833	1.7226	1.31415
10.7917	1.718	1.30665
10.8	1.7092	1.30155
10.8083	1.7075	1.2977
10.8167	1.6985	1.2923
10.825	1.6949	1.29575
10.8333	1.6883	1.2877
10.8417	1.6889	1.2852
10.85	1.6887	1.28865
10.8583	1.6878	1.2911
10.8667	1.6924	1.30045
10.875	1.7003	1.3066
10.8833	1.7035	1.3146
10.8917	1.712	1.3207
10.9	1.7196	1.3264
10.9083	1.719	1.3239
10.9167	1.7179	1.32235
10.925	1.7157	1.3165
10.9333	1.7075	1.3071
10.9417	1.7001	1.2897
10.95	1.6851	1.278
10.9583	1.6744	1.2613
10.9667	1.6649	1.2475
10.975	1.6593	1.23715
10.9833	1.6555	1.2372
10.9917	1.6483	1.2386
11	1.6521	1.2335
11.0083	1.647	1.23225
11.0167	1.6476	1.23455
11.025	1.6423	1.2337
11.0333	1.6381	1.23045
11.0417	1.6328	1.2294
11.05	1.6266	1.21795
11.0583	1.6197	1.21175
11.0667	1.6133	1.1957
11.075	1.5967	1.18075
11.0833	1.5876	1.165
11.0917	1.5735	1.15145
11.1	1.5614	1.14135
11.1083	1.5503	1.12705
11.1167	1.5426	1.11775
11.125	1.5379	1.11395
11.1333	1.5312	1.1128
11.1417	1.5332	1.112
11.15	1.5357	1.11395
11.1583	1.5355	1.1172
11.1667	1.5425	1.1217
11.175	1.5417	1.1329
11.1833	1.5496	1.1345
11.1917	1.5535	1.1372
11.2	1.5607	1.1437
11.2083	1.5676	1.1448
11.2167	1.5814	1.1501
11.225	1.5893	1.15095
11.2333	1.6035	1.16755
11.2417	1.6169	1.16925
11.25	1.6327	1.18145
11.2583	1.6468	1.1971
11.2667	1.6603	1.2167
11.275	1.674	1.2319
11.2833	1.6824	1.24735
11.2917	1.6934	1.2672
11.3	1.7013	1.27745
11.3083	1.7041	1.28225
11.3167	1.7	1.2862
11.325	1.691	1.27575
11.3333	1.6738	1.26545
11.3417	1.6539	1.2385
11.35	1.6279	1.2124
11.3583	1.6024	1.18255
11.3667	1.5775	1.1567
11.375	1.5578	1.134
11.3833	1.5444	1.12575
11.3917	1.5369	1.11495
11.4	1.5379	1.1227
11.4083	1.5496	1.1368
11.4167	1.5635	1.15795
11.425	1.5846	1.1874
11.4333	1.6088	1.21395
11.4417	1.6344	1.2391
11.45	1.6622	1.2617
11.4583	1.6927	1.2768
11.4667	1.7224	1.2894
11.475	1.7558	1.2948
11.4833	1.7918	1.308
11.4917	1.8363	1.3234
11.5	1.8915	1.35265
11.5083	1.9474	1.39475
11.5167	2.0219	1.45315
11.525	2.1046	1.53055
11.5333	2.1886	1.62205
11.5417	2.2756	1.72765
11.55	2.3581	1.82685
11.5583	2.4311	1.9224
11.5667	2.4883	1.9999
11.575	2.5142	2.04715
11.5833	2.5154	2.06235
11.5917	2.4925	2.0375
11.6	2.4357	1.97515
11.6083	2.3617	1.88335
11.6167	2.2672	1.7692
11.625	2.1531	1.64935
11.6333	2.043	1.52405
11.6417	1.9279	1.418
11.65	1.8248	1.3205
11.6583	1.739	1.23925
11.6667	1.6653	1.17595
11.675	1.6142	1.1279
11.6833	1.5626	1.0944
11.6917	1.53	1.0679
11.7	1.5018	1.0444
11.7083	1.4823	1.0287
11.7167	1.4631	1.01325
11.725	1.4515	1.00085
11.7333	1.4406	0.9876
11.7417	1.4315	0.97855
11.75	1.4259	0.97055
11.7583	1.4212	0.9717
11.7667	1.4157	0.9644
11.775	1.4157	0.96715
11.7833	1.4137	0.9674
11.7917	1.4169	0.96585
11.8	1.4129	0.96915
11.8083	1.4171	0.9765
11.8167	1.4153	0.97665
11.825	1.4188	0.9775
11.8333	1.4193	0.98165
11.8417	1.4158	0.98235
11.85	1.4208	0.98545
11.8583	1.4293	0.97875
11.8667	1.4356	0.9838
11.875	1.4365	0.98065
11.8833	1.4451	0.9754
11.8917	1.445	0.974
11.9	1.4388	0.96715
11.9083	1.4381	0.96145
11.9167	1.4282	0.95875
11.925	1.422	0.9518
11.9333	1.4047	0.94825
11.9417	1.3969	0.9451
11.95	1.3834	0.9365
11.9583	1.3755	0.93915
11.9667	1.3704	0.93725
11.975	1.3682	0.9365
11.9833	1.3635	0.9401
11.9917	1.3679	0.93715
12	1.3681	0.93605
12.0083	1.3746	0.9326
12.0167	1.3717	0.9328
12.025	1.3698	0.93055
12.0333	1.3796	0.9286
12.0417	1.3826	0.9259
12.05	1.3833	0.93055
12.0583	1.3893	0.9292
12.0667	1.3868	0.9332
12.075	1.3891	0.93445
12.0833	1.3903	0.9349
12.0917	1.3897	0.93985
12.1	1.3887	0.94405
12.1083	1.3895	0.9478
12.1167	1.3872	0.9472
12.125	1.3849	0.9462
12.1333	1.3871	0.95215
12.1417	1.39	0.95465
12.15	1.3863	0.96075
12.1583	1.3896	0.9654
12.1667	1.3882	0.9677
12.175	1.3923	0.9758
12.1833	1.3895	0.97665
12.1917	1.397	0.9822
12.2	1.3939	0.97895
12.2083	1.3947	0.98045
12.2167	1.3952	0.97645
12.225	1.3937	0.97425
12.2333	1.393	0.96575
12.2417	1.3879	0.96205
12.25	1.388	0.96155
12.2583	1.3877	0.9556
12.2667	1.3856	0.9524
12.275	1.3888	0.9573
12.2833	1.3852	0.9534
12.2917	1.3914	0.95985
12.3	1.4004	0.96515
12.3083	1.4116	0.97705
12.3167	1.4208	0.9923
12.325	1.4403	1.0126
12.3333	1.4635	1.04065
12.3417	1.495	1.0706
12.35	1.5294	1.1103
12.3583	1.5742	1.1498
12.3667	1.617	1.192
12.375	1.6664	1.2359
12.3833	1.7172	1.2781
12.3917	1.7564	1.3096
12.4	1.7933	1.33755
12.4083	1.816	1.35375
12.4167	1.8274	1.35305
12.425	1.8261	1.3423
12.4333	1.8086	1.32025
12.4417	1.7752	1.2895
12.45	1.7281	1.2461
12.4583	1.6764	1.2049
12.4667	1.6191	1.1551
12.475	1.5645	1.1126
12.4833	1.5158	1.0729
12.4917	1.4757	1.0396
12.5	1.4428	1.0126
12.5083	1.4165	0.98495
12.5167	1.3938	0.9632
12.525	1.3868	0.9576
12.5333	1.376	0.938
12.5417	1.3713	0.92915
12.55	1.3676	0.92855
12.5583	1.3647	0.9246
12.5667	1.3689	0.9293
12.575	1.3689	0.94245
12.5833	1.3745	0.95615
12.5917	1.3771	0.97955
12.6	1.3881	1.0046
12.6083	1.3931	1.0479
12.6167	1.4061	1.0999
12.625	1.412	1.1568
12.6333	1.422	1.2316
12.6417	1.4357	1.29925
12.65	1.452	1.3778
12.6583	1.4706	1.4433
12.6667	1.488	1.50345
12.675	1.5132	1.54815
12.6833	1.5481	1.57345
12.6917	1.5815	1.5809
12.7	1.6208	1.57455
12.7083	1.6546	1.5526
12.7167	1.6962	1.5273
12.725	1.7367	1.49675
12.7333	1.7791	1.4642
12.7417	1.8113	1.4406
12.75	1.835	1.4132
12.7583	1.8508	1.3917
12.7667	1.8592	1.36085
12.775	1.8637	1.33365
12.7833	1.8531	1.29955
12.7917	1.8335	1.26805
12.8	1.8067	1.24055
12.8083	1.7772	1.20935
12.8167	1.7411	1.18175
12.825	1.7148	1.1634
12.8333	1.6996	1.14955
12.8417	1.696	1.1463
12.85	1.6967	1.15555
12.8583	1.7235	1.16665
12.8667	1.7688	1.19615
12.875	1.8184	1.23625
12.8833	1.8803	1.2749
12.8917	1.9382	1.3207
12.9	1.9889	1.3738
12.9083	2.0198	1.4102
12.9167	2.0374	1.4336
12.925	2.0253	1.4453
12.9333	1.9925	1.42725
12.9417	1.9375	1.3915
12.95	1.8684	1.3403
12.9583	1.7897	1.27645
12.9667	1.7206	1.20675
12.975	1.6468	1.134
12.9833	1.5907	1.07405
12.9917	1.5407	1.0237
13	1.5009	0.9838
13.0083	1.4716	0.95715
13.0167	1.4479	0.9362
13.025	1.4238	0.92005
13.0333	1.4116	0.91525
13.0417	1.3943	0.9154
13.05	1.3903	0.9192
13.0583	1.3842	0.91585
13.0667	1.3734	0.91055
13.075	1.3707	0.9122
13.0833	1.359	0.91115
13.0917	1.3491	0.90405
13.1	1.3343	0.89835
13.1083	1.3193	0.88595
13.1167	1.3037	0.87415
13.125	1.2899	0.85665
13.1333	1.2767	0.84035
13.1417	1.2656	0.82635
13.15	1.2474	0.8124
13.1583	1.2327	0.8025
13.1667	1.2191	0.79105
13.175	1.2154	0.78455
13.1833	1.2092	0.77565
13.1917	1.2066	0.7644
13.2	1.2041	0.758
13.2083	1.2002	0.74915
13.2167	1.2025	0.7408
13.225	1.2032	0.73255
13.2333	1.2053	0.72575
13.2417	1.2079	0.72035
13.25	1.2031	0.71925
13.2583	1.2055	0.71665
13.2667	1.2115	0.7094
13.275	1.2116	0.71315
13.2833	1.213	0.71005
13.2917	1.214	0.71595
13.3	1.2116	0.71155
13.3083	1.2133	0.7119
13.3167	1.215	0.7137
13.325	1.215	0.71355
13.3333	1.2133	0.71565
13.3417	1.2148	0.71595
13.35	1.2155	0.7146
13.3583	1.2257	0.71525
13.3667	1.2208	0.7139
13.375	1.2271	0.7177
13.3833	1.2316	0.71605
13.3917	1.2287	0.71555
13.4	1.2317	0.7191
13.4083	1.2296	0.71405
13.4167	1.2283	0.71275
13.425	1.2291	0.71385
13.4333	1.2247	0.70745
13.4417	1.2216	0.70245
13.45	1.2145	0.6966
13.4583	1.2161	0.69395
13.4667	1.2041	0.69045
13.475	1.2	0.6875
13.4833	1.2012	0.6838
13.4917	1.1992	0.6813
13.5	1.1957	0.68305
13.5083	1.1964	0.6788
13.5167	1.2006	0.68305
13.525	1.2002	0.68415
13.5333	1.2044	0.6834
13.5417	1.2121	0.69175
13.55	1.2215	0.6877
13.5583	1.2295	0.69455
13.5667	1.2405	0.6998
13.575	1.2535	0.71005
13.5833	1.2676	0.7192
13.5917	1.2801	0.7277
13.6	1.287	0.74325
13.6083	1.2967	0.75155
13.6167	1.2894	0.7599
13.625	1.2899	0.7636
13.6333	1.2741	0.7591
13.6417	1.2591	0.7621
13.65	1.2401	0.7403
13.6583	1.2184	0.72515
13.6667	1.1993	0.7125
13.675	1.1879	0.69645
13.6833	1.1772	0.67985
13.6917	1.1675	0.66735
13.7	1.1623	0.66495
13.7083	1.1567	0.6612
13.7167	1.1546	0.65795
13.725	1.1491	0.66285
13.7333	1.1454	0.66335
13.7417	1.1416	0.66475
13.75	1.139	0.66805
13.7583	1.1348	0.66895
13.7667	1.1276	0.6752
13.775	1.1256	0.679
13.7833	1.1212	0.68455
13.7917	1.1175	0.6828
13.8	1.1234	0.6895
13.8083	1.1197	0.68795
13.8167	1.1295	0.6899
13.825	1.1355	0.68865
13.8333	1.1463	0.6856
13.8417	1.1476	0.6914
13.85	1.1573	0.67945
13.8583	1.1688	0.6804
13.8667	1.1808	0.67465
13.875	1.1884	0.6657
13.8833	1.19	0.6624
13.8917	1.1997	0.65695
13.9	1.2047	0.65435
13.9083	1.2006	0.6431
13.9167	1.198	0.635
13.925	1.1912	0.63335
13.9333	1.1921	0.6297
13.9417	1.1842	0.6189
13.95	1.1724	0.61075
13.9583	1.1653	0.6071
13.9667	1.1557	0.60385
13.975	1.1444	0.59125
13.9833	1.1361	0.59295
13.9917	1.1257	0.58655
14	1.1178	0.58725
14.0083	1.1107	0.57895
14.0167	1.0977	0.58205
14.025	1.1007	0.5771
14.0333	1.0942	0.582
14.0417	1.0882	0.5842
14.05	1.0817	0.58605
14.0583	1.0889	0.5805
14.0667	1.0841	0.58245
14.075	1.0849	0.58055
14.0833	1.0876	0.57775
14.0917	1.0832	0.58185
14.1	1.0767	0.5819
14.1083	1.0772	0.58435
14.1167	1.0811	0.58045
14.125	1.0793	0.58125
14.1333	1.0817	0.5769
14.1417	1.0688	0.5756
14.15	1.0686	0.57335
14.1583	1.0629	0.57325
14.1667	1.0571	0.5733
14.175	1.0559	0.5711
14.1833	1.0506	0.5708
14.1917	1.0509	0.56355
14.2	1.0491	0.56305
14.2083	1.0442	0.5601
14.2167	1.046	0.56435
14.225	1.0524	0.5606
14.2333	1.0539	0.56095
14.2417	1.0542	0.5581
14.25	1.0578	0.55955
14.2583	1.0585	0.55995
14.2667	1.0671	0.5648
14.275	1.0751	0.5593
14.2833	1.0743	0.56225
14.2917	1.0798	0.5578
14.3	1.0764	0.56065
14.3083	1.0808	0.5574
14.3167	1.076	0.5614
14.325	1.0746	0.55225
14.3333	1.0697	0.55265
14.3417	1.0645	0.55165
14.35	1.0594	0.54715
14.3583	1.0552	0.54045
14.3667	1.0509	0.5353
14.375	1.044	0.53265
14.3833	1.0427	0.52525
14.3917	1.0418	0.5189
14.4	1.0353	0.51635
14.4083	1.0366	0.5158
14.4167	1.0348	0.51195
14.425	1.031	0.51015
14.4333	1.0275	0.5078
14.4417	1.0319	0.50395
14.45	1.0314	0.50515
14.4583	1.0305	0.5029
14.4667	1.0327	0.50435
14.475	1.036	0.50475
14.4833	1.042	0.50435
14.4917	1.04	0.5048
14.5	1.0407	0.50365
14.5083	1.0419	0.50845
14.5167	1.0418	0.5102
14.525	1.0497	0.5137
14.5333	1.0542	0.51345
14.5417	1.0513	0.5156
14.55	1.0597	0.5173
14.5583	1.0655	0.5175
14.5667	1.0732	0.5189
14.575	1.0827	0.5244
14.5833	1.0989	0.52915
14.5917	1.117	0.52875
14.6	1.1505	0.53405
14.6083	1.193	0.5397
14.6167	1.2335	0.5505
14.625	1.2734	0.57195
14.6333	1.3038	0.60385
14.6417	1.3201	0.65045
14.65	1.3361	0.7106
14.6583	1.3384	0.78375
14.6667	1.3444	0.8466
14.675	1.3407	0.9028
14.6833	1.3407	0.9414
14.6917	1.3368	0.9664
14.7	1.3291	0.98485
14.7083	1.3254	0.9908
14.7167	1.3204	1
14.725	1.3085	1.00205
14.7333	1.2991	1.0002
14.7417	1.2921	0.9922
14.75	1.2825	0.98915
14.7583	1.2685	0.97975
14.7667	1.2605	0.96875
14.775	1.2524	0.96125
14.7833	1.2424	0.9543
14.7917	1.2332	0.94275
14.8	1.2301	0.9344
14.8083	1.2247	0.924
14.8167	1.2171	0.9152
14.825	1.2118	0.90855
14.8333	1.2082	0.8949
14.8417	1.2015	0.88485
14.85	1.1994	0.8768
14.8583	1.1935	0.8687
14.8667	1.1957	0.86185
14.875	1.1872	0.8469
14.8833	1.185	0.8443
14.8917	1.1872	0.83215
14.9	1.1778	0.8233
14.9083	1.1755	0.815
14.9167	1.1777	0.80405
14.925	1.1713	0.79915
14.9333	1.1684	0.7926
14.9417	1.1695	0.7833
14.95	1.1642	0.7813
14.9583	1.1646	0.77265
14.9667	1.1557	0.76875
14.975	1.1546	0.762
14.9833	1.1512	0.75505
14.9917	1.1514	0.748
15	1.145	0.73565
15.0083	1.1384	0.7251
15.0167	1.1332	0.7224
15.025	1.1317	0.71195
15.0333	1.1232	0.7097
15.0417	1.1187	0.6984
15.05	1.1126	0.68845
15.0583	1.1074	0.6816
15.0667	1.1053	0.6715
15.075	1.096	0.6618
15.0833	1.0898	0.6627
15.0917	1.084	0.6456
15.1	1.0786	0.63965
15.1083	1.0737	0.63125
15.1167	1.0737	0.61745
15.125	1.0632	0.61275
15.1333	1.0579	0.60755
15.1417	1.0609	0.6007
15.15	1.052	0.5966
15.1583	1.048	0.5843
15.1667	1.0498	0.5801
15.175	1.0398	0.5753
15.1833	1.0366	0.5674
15.1917	1.038	0.5615
15.2	1.0249	0.5578
15.2083	1.0213	0.55425
15.2167	1.0172	0.54575
15.225	1.0156	0.53715
15.2333	1.0061	0.53325
15.2417	1.0036	0.525
15.25	0.9953	0.51765
15.2583	0.9952	0.51505
15.2667	0.9857	0.51345
15.275	0.9848	0.50035
15.2833	0.9798	0.49455
15.2917	0.9761	0.4935
15.3	0.9701	0.48885
15.3083	0.9712	0.48365
15.3167	0.9661	0.47435
15.325	0.9649	0.47225
15.3333	0.9605	0.46445
15.3417	0.9585	0.46385
15.35	0.9551	0.4613
15.3583	0.9522	0.45395
15.3667	0.9423	0.4491
15.375	0.9428	0.44805
15.3833	0.9419	0.44335
15.3917	0.9383	0.43855
15.4	0.9386	0.43605
15.4083	0.9405	0.43335
15.4167	0.9364	0.4299
15.425	0.9327	0.4273
15.4333	0.94	0.4271
15.4417	0.9352	0.4224
15.45	0.9369	0.4239
15.4583	0.9355	0.41825
15.4667	0.9373	0.4183
15.475	0.9329	0.4185
15.4833	0.9376	0.42355
15.4917	0.9376	0.4159
15.5	0.9348	0.4143
15.5083	0.9369	0.4184
15.5167	0.9369	0.4186
15.525	0.9338	0.41435
15.5333	0.9343	0.4152
15.5417	0.9245	0.41675
15.55	0.9315	0.41375
15.5583	0.9274	0.41255
15.5667	0.9214	0.4083
15.575	0.9162	0.40215
15.5833	0.9166	0.4031
15.5917	0.9087	0.39975
15.6	0.9045	0.39255
15.6083	0.9042	0.3935
15.6167	0.8973	0.38245
15.625	0.8971	0.38175
15.6333	0.8909	0.37435
15.6417	0.8897	0.37515
15.65	0.8865	0.37105
15.6583	0.885	0.3686
15.6667	0.881	0.3678
15.675	0.8774	0.36915
15.6833	0.8743	0.36435
15.6917	0.8776	0.3588
15.7	0.8745	0.3538
15.7083	0.874	0.35605
15.7167	0.8735	0.3521
15.725	0.8696	0.3492
15.7333	0.8718	0.34435
15.7417	0.877	0.34425
15.75	0.8746	0.3482
15.7583	0.8699	0.34115
15.7667	0.8727	0.3372
15.775	0.874	0.3348
15.7833	0.8753	0.3384
15.7917	0.8768	0.3389
15.8	0.8773	0.33915
15.8083	0.8791	0.3357
15.8167	0.876	0.33755
15.825	0.8824	0.33765
15.8333	0.8862	0.34235
15.8417	0.8848	0.34835
15.85	0.8896	0.3374
15.8583	0.8937	0.3402
15.8667	0.8952	0.34725
15.875	0.9026	0.35045
15.8833	0.9075	0.3532
15.8917	0.9142	0.361
15.9	0.9194	0.36275
15.9083	0.9302	0.3704
15.9167	0.946	0.375
15.925	0.9527	0.3811
15.9333	0.9634	0.3948
15.9417	0.9756	0.4052
15.95	0.9921	0.41335
15.9583	1.008	0.43045
15.9667	1.0218	0.4457
15.975	1.0344	0.45995
15.9833	1.0429	0.471
15.9917	1.0522	0.47995
16	1.0611	0.49585
16.0083	1.068	0.49875
16.0167	1.0655	0.5065
16.025	1.0664	0.51155
16.0333	1.0565	0.5144
16.0417	1.049	0.50935
16.05	1.0439	0.50665
16.0583	1.03	0.4986
16.0667	1.0128	0.48935
16.075	1.0006	0.4686
16.0833	0.9808	0.4604
16.0917	0.9693	0.44835
16.1	0.9552	0.43205
16.1083	0.9388	0.41425
16.1167	0.9346	0.4038
16.125	0.9345	0.39515
16.1333	0.9348	0.3885
16.1417	0.9376	0.3877
16.15	0.9466	0.38185
16.1583	0.9591	0.3841
16.1667	0.9786	0.38835
16.175	0.9907	0.40195
16.1833	1.0095	0.40855
16.1917	1.0244	0.4174
16.2	1.0449	0.43315
16.2083	1.0629	0.43805
16.2167	1.0795	0.4535
16.225	1.0924	0.45935
16.2333	1.1099	0.477
16.2417	1.1149	0.47965
16.25	1.1204	0.4942
16.2583	1.1253	0.50335
16.2667	1.1278	0.51185
16.275	1.1306	0.51575
16.2833	1.1313	0.52205
16.2917	1.1209	0.52775
16.3	1.1238	0.53145
16.3083	1.12	0.5348
16.3167	1.1145	0.53855
16.325	1.1199	0.5494
16.3333	1.123	0.55025
16.3417	1.1323	0.56245
16.35	1.1472	0.57845
16.3583	1.1551	0.5947
16.3667	1.1712	0.6056
16.375	1.1858	0.62625
16.3833	1.2011	0.65035
16.3917	1.2096	0.67455
16.4	1.2275	0.69145
16.4083	1.2346	0.7054
16.4167	1.2504	0.7266
16.425	1.2518	0.73715
16.4333	1.2557	0.7578
16.4417	1.2603	0.76615
16.45	1.2582	0.7739
16.4583	1.2553	0.77895
16.4667	1.2515	0.7848
16.475	1.2371	0.78305
16.4833	1.2275	0.7767
16.4917	1.2104	0.7687
16.5	1.1884	0.76045
16.5083	1.1649	0.7449
16.5167	1.1434	0.72805
16.525	1.114	0.71215
16.5333	1.0906	0.69275
16.5417	1.0629	0.67355
16.55	1.0287	0.65005
16.5583	1.0082	0.63055
16.5667	0.984	0.60535
16.575	0.961	0.5938
16.5833	0.9454	0.57525
16.5917	0.9286	0.55975
16.6	0.9118	0.5452
16.6083	0.8995	0.53245
16.6167	0.8834	0.52255
16.625	0.883	0.51335
16.6333	0.8794	0.5091
16.6417	0.871	0.5046
16.65	0.8691	0.4963
16.6583	0.87	0.4912
[truncated: 1,001 more rows]
