# Supplementary material for: Structural and biochemical basis for activity of Aspergillus nidulans α-1,3-glucanases from glycoside hydrolase family 71
Source: Commun Biol. 2025 Aug 28;8:1298. doi: 10.1038/s42003-025-08696-3 (PMC12394665; doi:10.1038/s42003-025-08696-3)
Supplement: Supplementary file 2 — Supplementary data [file 42003_2025_8696_MOESM2_ESM.zip › Source Data - Supplementary Figure 14.xlsx]

## Sheet: Glc
Injection Name		Ret.Time	Area
		min	nC*min
		ED_1	ED_1
		Glucose	Glucose
N1-6 - 5 uM	5	2892	8579
N1-6 - 10 uM	10	2917	18272
N1-6 - 20 uM	20	2908	40149
N1-6 - 25 uM	25	2917	47692
N1-6 - 50 uM	50	2900	94338
N1-6 - 75 uM	75	2900	142021
N1-6 - 100 uM	100	2900	189725
N1-6 - 250 uM	250	2808	561774
N1-6 - 500 uM	500	2825	1000668
N1-6 - 750 uM	750	2817	1355920
N1-6 - 1000 uM	1000	2825	1600939
N1-4 - 1500 uM	1500	2867	1921767
N1-4 - 2000 uM	2000	2858	2225868
N1-4 - 2500 uM	2500	2850	2491727

## Sheet: N2
Injection Name		Ret.Time	Area
		min	nC*min
		ED_1	ED_1
		Nigerobiose	Nigerobiose
N1-6 - 5 uM	5	6817	1737
N1-6 - 10 uM	10	6867	5197
N1-6 - 20 uM	20	6858	17660
N1-6 - 25 uM	25	6867	20216
N1-6 - 50 uM	50	6833	47611
N1-6 - 75 uM	75	6825	73230
N1-6 - 100 uM	100	6858	98737
N1-6 - 250 uM	250	6525	342980
N1-6 - 500 uM	500	6575	622584
N1-6 - 750 uM	750	6517	884311
N1-6 - 1000 uM	1000	6533	1049944
N1-4 - 1500 uM	1500	6558	1162018
N1-4 - 2000 uM	2000	6492	1405319
N1-4 - 2500 uM	2500	6475	1650737

## Sheet: N3
Injection Name		Ret.Time	Area
		min	nC*min
		ED_1	ED_1
		Nigerotriose	Nigerotriose
N1-6 - 5 uM	5	9425	8577
N1-6 - 10 uM	10	9450	17469
N1-6 - 20 uM	20	9400	37987
N1-6 - 25 uM	25	9433	44795
N1-6 - 50 uM	50	9383	86964
N1-6 - 75 uM	75	9417	127970
N1-6 - 100 uM	100	9442	165374
N1-6 - 250 uM	250	9375	370814
N1-6 - 500 uM	500	9442	546147
N1-6 - 750 uM	750	9392	633586
N1-6 - 1000 uM	1000	9342	739409
N1-4 - 1500 uM	1500	9342	917232
N1-4 - 2000 uM	2000	9267	1073684
N1-4 - 2500 uM	2500	9225	1183908

## Sheet: N4
Injection Name		Ret.Time	Area
		min	nC*min
		ED_1	ED_1
		Nigerotetraose	Nigerotetraose
N1-6 - 5 uM	5	12125	11895
N1-6 - 10 uM	10	12117	23944
N1-6 - 20 uM	20	12067	51287
N1-6 - 25 uM	25	12117	59660
N1-6 - 50 uM	50	12092	112544
N1-6 - 75 uM	75	12125	160787
N1-6 - 100 uM	100	12075	208174
N1-6 - 250 uM	250	12050	358617
N1-6 - 500 uM	500	12042	511322
N1-6 - 750 uM	750	12000	643633
N1-6 - 1000 uM	1000	11883	741759
N1-4 - 1500 uM	1500	11967	912730
N1-4 - 2000 uM	2000	11850	1041896
N1-4 - 2500 uM	2500	11783	1161322

## Sheet: N5
Injection Name		Ret.Time	Area
		min	nC*min
		ED_1	ED_1
		Nigeropentaose	Nigeropentaose
N1-6 - 5 uM	5	14917	9348
N1-6 - 10 uM	10	14933	19126
N1-6 - 20 uM	20	14867	41774
N1-6 - 25 uM	25	14875	49106
N1-6 - 50 uM	50	14892	93769
N1-6 - 75 uM	75	14942	137396
N1-6 - 100 uM	100	14908	176773
N1-6 - 250 uM	250	14867	337913
N1-6 - 500 uM	500	14875	482912
N1-6 - 750 uM	750	14808	595257
N1-6 - 1000 uM	1000	14700	689429

## Sheet: N6
Injection Name		Ret.Time	Area
		min	nC*min
		ED_1	ED_1
		Nigerohexaose	Nigerohexaose
N1-6 - 5 uM	5	17817	7566
N1-6 - 10 uM	10	17867	14491
N1-6 - 20 uM	20	17817	31547
N1-6 - 25 uM	25	17800	37044
N1-6 - 50 uM	50	17792	71190
N1-6 - 75 uM	75	17800	105344
N1-6 - 100 uM	100	17825	136714
N1-6 - 250 uM	250	17842	282854
N1-6 - 500 uM	500	17808	433397
N1-6 - 750 uM	750	17725	554473
N1-6 - 1000 uM	1000	17650	652116
