# Supplementary material for: Structural and biochemical basis for activity of Aspergillus nidulans α-1,3-glucanases from glycoside hydrolase family 71
Source: Commun Biol. 2025 Aug 28;8:1298. doi: 10.1038/s42003-025-08696-3 (PMC12394665; doi:10.1038/s42003-025-08696-3)
Supplement: Supplementary file 2 — Supplementary data [file 42003_2025_8696_MOESM2_ESM.zip › Source Data - Table 1.xlsx]

## Sheet: An71B-N2
Date	Injection Name	Replicate	Time (h)	Glucose (mM)	Nigerobiose (mM)	Nigerotriose (mM)	Nigerotetraose (mM)	Nigeropentaose (mM)	Nigerohexaose (mM)
20211220	N2_t0	1	0	0	95.7191	0	0	0	0
20211220	N2_t0	2	0	0	98.1927	0	0	0	0
20211220	N2_An71Bx10_24h_1	1	24	0.9352	95.7902	0	0	0	0
20211220	N2_An71Bx10_24h_1	2	24	0.6907	95.2388	0	0	0	0
	No activity observed over 24 hours.

## Sheet: An71B-N3
Date	Injection Name	Replicate	Time (hrs)	Glucose (mM)	Nigerobiose (mM)	Nigerotriose (mM)	Nigerotetraose (mM)	Nigeropentaose (mM)	Nigerohexaose (mM)		Best-fit values	N3	Glc					Rate (mM/min)	Error (mM/min)	Stock protein concentration (mg/mL)	Fold protein dilution	Protein concentration in assay (mg/mL)	Specific Activity (mmol/min-mgprotein)	Error (mmol/min-mgprotein)
20220124	N3-An71B-75x-run1-1hrs	1	1	5.0354	20.7548	98.8121	0	0	0		Slope	-0.6192	1.504					0.0250667	0.00187833	7.53	75	0.01004	2.49668	0.187085
20220124	N3-An71B-75x-run1-2hrs	1	2	5.6273	22.9057	98.5841	0	0	0		Y-intercept	99.55	2.659
20220124	N3-An71B-75x-run1-3hrs	1	3	6.7366	24.8222	98.5444	0	0	0		X-intercept	160.8	-1.768
20220124	N3-An71B-75x-run1-4hrs	1	4	8.9041	25.8055	98.6806	0	0	0		1/slope	-1.615	0.6649
20220124	N3-An71B-75x-run1-5hrs	1	5	10.6453	27.13	94.2482	0	0	0
20220124	N3-An71B-75x-run1-6hrs	1	6	11.2274	28.8134	95.3677	0	0	0		Std. Error
20220124	N3-An71B-75x-run2-1hrs	2	1	4.5696	20.6703	97.3774	0	0	0		Slope	0.2047	0.1127
20220124	N3-An71B-75x-run2-2hrs	2	2	5.1066	19.8484	97.9134	0	0	0		Y-intercept	0.7972	0.4389
20220124	N3-An71B-75x-run2-3hrs	2	3	6.6759	22.7377	99.5581	0	0	0
20220124	N3-An71B-75x-run2-4hrs	2	4	7.5815	23.3151	96.9534	0	0	0		95% Confidence Intervals
20220124	N3-An71B-75x-run2-5hrs	2	5	10.2424	27.0077	96.3815	0	0	0		Slope	-1,075 to -0,1631	1,253 to 1,755
20220124	N3-An71B-75x-run2-6hrs	2	6	12.7277	31.0628	96.1676	0	0	0		Y-intercept	97,77 to 101,3	1,681 to 3,637
											X-intercept	94,06 to 600,6	-2,869 to -0,9692
											Goodness of Fit
											R squared	0.4778	0.9469
											Sy.x	1.211	0.6667
											Is slope significantly non-zero?
											F	9.15	178.1
											DFn, DFd	1, 10	1, 10
											P value	0.0128	<0,0001
											Deviation from zero?	Significant	Significant
											Equation	Y = -0,6192*X + 99,55	Y = 1,504*X + 2,659

## Sheet: An71B-N4
Date	Injection Name	Replicate	Time (min)	Glucose (mM)	Nigerobiose (mM)	Nigerotriose (mM)	Nigerotetraose (mM)	Nigeropentaose (mM)	Nigerohexaose (mM)		Best-fit values							Rate (mM/min)	Error (mM/min)	Stock protein concentration (mg/mL)	Fold protein dilution	Protein concentration in assay (mg/mL)	Specific Activity (mmol/min-mgprotein)	Error (mmol/min-mgprotein)
20211220	N4_t0_1	1	0	0	1.6367	0	82.5533	0	0		Slope	-5.885						5.885	0.2927	7.53	50	0.01506	390.77	19.4356
20211220	N4_An71B_t2_1	1	2	10.8554	0.9379	11.6685	65.8124	0	0		Y-intercept	78.11
20211220	N4_An71B_t4_1	1	4	21.3703	2.1397	20.605	53.9073	0	0		X-intercept	13.27
20211220	N4_An71B_t6_1	1	6	31.1206	3.1198	28.4756	41.3118	0	0		1/slope	-0.1699
20211220	N4_An71B_t8_1	1	8	40.7838	4.0981	36.4276	32.9346	0	0
20211220	N4_An71B_t10_1	1	10	46.0073	4.6376	40.4954	23.8135	0	0		Std. Error
20211220	N4_An71B_t60_1	1	60	64.6788	8.6598	53.3524	0	0	0		Slope	0.2927
20211220	N4_t0_2	2	0	0	1.7381	0	82.3351	0	0		Y-intercept	1.772
20211220	N4_An71B_t2_2	2	2	10.9477	1.078	11.8189	62.2266	0	0
20211220	N4_An71B_t4_2	2	4	21.0872	2.0639	20.2688	50.438	0	0		Goodness of Fit
20211220	N4_An71B_t6_2	2	6	30.9437	3.1287	28.2719	39.5045	0	0		R squared	0.9759
20211220	N4_An71B_t8_2	2	8	38.7906	3.9178	34.7109	28.3779	0	0		Sy.x	3.463
20211220	N4_An71B_t10_2	2	10	45.7793	6.193	39.7311	21.0341	0	0
20211220	N4_An71B_t60_2	2	60	62.4541	8.4665	51.2958	0	0	0

## Sheet: An71B-N5
Date	Injection Name	Replicate	Time (min)	Glucose (mM)	Nigerobiose (mM)	Nigerotriose (mM)	Nigerotetraose (mM)	Nigeropentaose (mM)	Nigerohexaose (mM)		Best-fit values							Rate (mM/min)	Error (mM/min)	Stock protein concentration (mg/mL)	Fold protein dilution	Protein concentration in assay (mg/mL)	Specific Activity (mmol/min-mgprotein)	Error (mmol/min-mgprotein)
20211220	N5_t0_1	1	0	0.5737	1.8241	0	16.1463	84.2456	0		Slope	-4.76						4.76	0.3036	7.53	50	0.01506	316.069	20.1594
20211220	N5_An71Bx50_t2_1	1	2	25.6225	6.6966	9.7605	13.8976	65.5823	0		Y-intercept	77.78
20211220	N5_An71Bx50_t4_1	1	4	41.2332	9.065	17.5779	12.6152	57.2849	0		X-intercept	16.34
20211220	N5_An71Bx50_t6_1	1	6	55.0694	8.1415	24.6945	11.4663	49.7688	0		1/slope	-0.2101
20211220	N5_An71Bx50_t8_1	1	8	66.7852	10.252	30.5412	9.7049	40.5519	0
20211220	N5_An71Bx50_t10_1	1	10	81.5317	12.628	38.0051	8.4242	34.499	0		Std. Error
20211220	N5_An71Bx50_t60_1	1	60	129.48	22.9295	63.5518	0	0	0		Slope	0.3036
20211220	N5_t0_2	2	0	0	1.2846	0	13.7015	81.302	0		Y-intercept	1.838
20211220	N5_An71Bx50_t2_2	2	2	25.5953	6.4891	9.7	13.4054	63.4518	0
20211220	N5_An71Bx50_t4_2	2	4	42.2082	9.4646	18.0196	12.3399	54.7428	0		Goodness of Fit
20211220	N5_An71Bx50_t6_2	2	6	57.7971	13.0232	25.9711	11.3136	47.145	0		R squared	0.9609
20211220	N5_An71Bx50_t8_2	2	8	68.8054	10.9537	31.4823	9.5812	38.313	0		Sy.x	3.592
20211220	N5_An71Bx50_t10_2	2	10	76.5129	11.9383	35.5422	7.3861	30.8853	0
20211220	N5_An71Bx50_t60_2	2	60	123.783	21.7052	60.7739	0	0	0

## Sheet: An71B-N6
Date	Injection Name	Replicate	Time (min)	Glucose (mM)	Nigerobiose (mM)	Nigerotriose (mM)	Nigerotetraose (mM)	Nigeropentaose (mM)	Nigerohexaose (mM)		Best-fit values							Rate (mM/min)	Error (mM/min)	Stock protein concentration (mg/mL)	Fold protein dilution	Protein concentration in assay (mg/mL)	Specific Activity (mmol/min-mgprotein)	Error (mmol/min-mgprotein)
20211220	N6_t0_1	1	0	0	2.6471	0	0	23.7272	98.1598		Slope	-4.129						4.129	0.3473	7.53	50	0.01506	274.17	23.0611
20211220	N6_An71B_t2_1	1	2	27.6139	6.2288	10.885	1.7911	16.9399	79.2805		Y-intercept	92.03
20211220	N6_An71B_t4_1	1	4	47.1237	10.2788	21.9237	2.3773	16.8598	72.8969		X-intercept	22.29
20211220	N6_An71B_t6_1	1	6	64.5615	13.9043	30.9821	2.6495	13.927	62.4499		1/slope	-0.2422
20211220	N6_An71B_t8_1	1	8	80.4946	17.3807	39.7778	2.85	12.2535	56.9863
20211220	N6_An71B_t10_1	1	10	94.9517	16.993	47.721	2.9605	6.5418	48.7494		Std. Error
20211220	N6_An71B_t60_1	1	60	171.732	40.4222	89.0242	0	0	0		Slope	0.3473
20211220	N6_t0_2	2	0	0	2.2413	0	0	23.3966	94.9991		Y-intercept	2.103
20211220	N6_An71B_t2_2	2	2	30.982	6.6687	11.575	2.5047	19.1919	79.3712
20211220	N6_An71B_t4_2	2	4	40.7549	9.0045	18.5145	2.2252	16.0245	76.1121		Goodness of Fit
20211220	N6_An71B_t6_2	2	6	59.8117	12.9536	28.4203	2.827	15.2774	68.6334		R squared	0.9339
20211220	N6_An71B_t8_2	2	8	76.3442	16.6063	37.5889	3.2064	14.1294	63.9483		Sy.x	4.11
20211220	N6_An71B_t10_2	2	10	89.4996	19.6408	44.8636	3.1885	11.8844	55.0134
20211220	N6_An71B_t60_2	2	60	181.875	43.3857	93.9385	0	0	0

## Sheet: An71C-N2
Date	Injection Name	Replicate	Time (min)	Glucose (mM)	Nigerobiose (mM)	Nigerotriose (mM)	Nigerotetraose (mM)	Nigeropentaose (mM)	Nigerohexaose (mM)
20211115	N2_NoEnzyme_rxn_t=0	1	0	2.0792	84.1685	0	0	0	0
20211115	N2_An71C_10xE_rxn1_t=10min	1	10	2.5654	88.0584	0	0	0	0
20211115	N2_An71C_10xE_rxn1_t=60min	1	60	3.2789	87.5282	0	0	0	0
20211115	N3_An71C_10xE_rxn1_t=24hrs	1	1440	2.518	89.3534	0	0	0	0
	No activity observed over 24 hours

## Sheet: An71C-N3
Date	Injection Name	Replicate	Time (hrs)	Glucose (mM)	Nigerobiose (mM)	Nigerotriose (mM)	Nigerotetraose (mM)	Nigeropentaose (mM)	Nigerohexaose (mM)		Best-fit values							Rate (mM/min)	Error (mM/min)	Stock protein concentration (mg/mL)	Fold protein dilution	Protein concentration in assay (mg/mL)	Specific Activity (mmol/min-mgprotein)	Error (mmol/min-mgprotein)
20211115	N3-An71C-75x-run1-1hrs	1	1	8.7745	20.0868	88.2442	0	0	0		Slope	-3.388						0.0564667	0.00737667	293.24	75	0.390987	0.144421	0.0188668
20211115	N3-An71C-75x-run1-2hrs	1	2	15.2502	28.8611	85.1801	0	0	0		Y-intercept	91.03
20211115	N3-An71C-75x-run1-3hrs	1	3	20.7548	32.8055	78.6285	0	0	0		X-intercept	26.87
20211115	N3-An71C-75x-run1-4hrs	1	4	27.1464	48.2836	78.0491	0	0	0		1/slope	-0.2952
20211115	N3-An71C-75x-run1-5hrs	1	5	33.3275	47.666	76.1003	0	0	0
20211115	N3-An71C-75x-run1-6hrs	1	6	38.1808	53.9259	72.9687	0	0	0		Std. Error
20211115	N3-An71C-75x-run2-1hrs	2	1	12.5529	25.3086	102.672	0	0	0		Slope	0.4426
20211115	N3-An71C-75x-run2-2hrs	2	2	14.5414	25.908	80.7355	0	0	0		Y-intercept	1.724
20211115	N3-An71C-75x-run2-3hrs	2	3	19.6203	33.0492	77.3995	0	0	0
20211115	N3-An71C-75x-run2-4hrs	2	4	26.8195	40.2222	75.8705	0	0	0		Goodness of Fit
20211115	N3-An71C-75x-run2-5hrs	2	5	31.7278	46.7728	73.3629	0	0	0		R squared	0.8542
20211115	N3-An71C-75x-run2-6hrs	2	6	37.5444	54.2161	70.8132	0	0	0		Sy.x	2.618

## Sheet: An71C-N4
Date	Injection Name	Replicate	Time (min)	Glucose (mM)	Nigerobiose (mM)	Nigerotriose (mM)	Nigerotetraose (mM)	Nigeropentaose (mM)	Nigerohexaose (mM)		Best-fit values							Rate (mM/min)	Error (mM/min)	Stock protein concentration (mg/mL)	Fold protein dilution	Protein concentration in assay (mg/mL)	Specific Activity (mmol/min-mgprotein)	Error (mmol/min-mgprotein)
20211115	N4_An71C_900xE_rxn1_t=2min	1	2	15.4395	0.1759	10.9717	67.2441	0	0		Slope	-4.065						4.065	0.2522	293.24	900	0.0325822	124.761	7.74042
20211115	N4_An71C_900xE_rxn1_t=4min	1	4	23.8056	1.0107	18.612	59.1805	0	0		Y-intercept	74.46
20211115	N4_An71C_900xE_rxn1_t=6min	1	6	30.7196	1.6644	24.7589	51.3157	0	0		X-intercept	18.32
20211115	N4_An71C_900xE_rxn1_t=8min	1	8	36.3857	1.4752	29.5722	43.2547	0	0		1/slope	-0.246
20211115	N4_An71C_900xE_rxn1_t=10min	1	10	40.9448	1.9033	33.197	37.1071	0	0
20211115	N4_An71C_900xE_rxn1_t=60min	1	60	65.2338	5.5018	52.4382	0	0	0		Std. Error
20211115	N4_An71C_900xE_rxn2_t=2min	2	2	17.3275	0.358	12.9806	66.0796	0	0		Slope	0.2522
20211115	N4_An71C_900xE_rxn2_t=4min	2	4	25.6944	1.2424	20.3225	58.634	0	0		Y-intercept	1.673
20211115	N4_An71C_900xE_rxn2_t=6min	2	6	33.256	1.9027	26.8868	46.0817	0	0
20211115	N4_An71C_900xE_rxn2_t=8min	2	8	39.1034	1.7377	31.6372	39.2931	0	0		Goodness of Fit
20211115	N4_An71C_900xE_rxn2_t=10min	2	10	43.3303	2.1969	35.438	32.5453	0	0		R squared	0.9701
20211115	N4_An71C_900xE_rxn2_t=60min	2	60	67.2287	6.0635	53.7156	0	0	0		Sy.x	2.256

## Sheet: An71C-N5
Date	Injection Name	Replicate	Time (min)	Glucose (mM)	Nigerobiose (mM)	Nigerotriose (mM)	Nigerotetraose (mM)	Nigeropentaose (mM)	Nigerohexaose (mM)		Best-fit values							Rate (mM/min)	Error (mM/min)	Stock protein concentration (mg/mL)	Fold protein dilution	Protein concentration in assay (mg/mL)	Specific Activity (mmol/min-mgprotein)	Error (mmol/min-mgprotein)
20211115	N5_An71C_10,000xE_rxn1_t=2min	1	2	9.697	3.3687	0	26.1781	74.9505	0		Slope	-2.318						2.318	0.3335	293.24	10000	0.0029324	790.479	113.729
20211115	N5_An71C_10,000xE_rxn1_t=4min	1	4	13.5978	5.6429	0	30.3933	68.7568	0		Y-intercept	80.05
20211115	N5_An71C_10,000xE_rxn1_t=6min	1	6	17.9982	7.9531	0.8592	34.947	62.6993	0		X-intercept	34.53
20211115	N5_An71C_10,000xE_rxn1_t=8min	1	8	22.0621	9.9843	2.9243	39.0264	58.381	0		1/slope	-0.4314
20211115	N5_An71C_10,000xE_rxn1_t=10min	1	10	24.7651	11.325	4.2988	41.5569	53.6486	0
20211115	N5_An71C_10,000xE_rxn1_t=60min	1	60	40.8064	18.5411	13.0205	49.7517	33.5655	0		Std. Error
20211115	N5_An71C_10,000xE_rxn2_t=2min	2	2	6.6531	2.0473	0	25.0163	76.1899	0		Slope	0.3335
20211115	N5_An71C_10,000xE_rxn2_t=4min	2	4	9.1564	3.5637	0	27.8434	72.9984	0		Y-intercept	2.212
20211115	N5_An71C_10,000xE_rxn2_t=6min	2	6	12.5383	5.417	0	29.4674	68.5638	0
20211115	N5_An71C_10,000xE_rxn2_t=8min	2	8	15.6845	6.9295	0	32.64	64.8207	0		Goodness of Fit
20211115	N5_An71C_10,000xE_rxn2_t=10min	2	10	17.283	7.8521	0.8204	33.9187	60.4085	0		R squared	0.8579
20211115	N5_An71C_10,000xE_rxn2_t=60min	2	60	38.9379	17.8691	12.188	48.6239	34.6854	0		Sy.x	2.983

## Sheet: An71C-N6
Date	Injection Name	Replicate	Time (min)	Glucose (mM)	Nigerobiose (mM)	Nigerotriose (mM)	Nigerotetraose (mM)	Nigeropentaose (mM)	Nigerohexaose (mM)		Best-fit values							Rate (mM/min)	Error (mM/min)	Stock protein concentration (mg/mL)	Fold protein dilution	Protein concentration in assay (mg/mL)	Specific Activity (mmol/min-mgprotein)	Error (mmol/min-mgprotein)
20211115	N6_An71C_10,000xE_rxn1_t=2min	1	2	1.5884	13.322	7.6335	12.2771	15.362	84.0544		Slope	-2.765						2.765	0.1367	293.24	10000	0.0029324	942.914	46.6171
20211115	N6_An71C_10,000xE_rxn1_t=4min	1	4	3.1692	19.6693	14.1905	17.7466	16.3999	75.7438		Y-intercept	88.26
20211115	N6_An71C_10,000xE_rxn1_t=6min	1	6	4.9061	24.4464	20.2771	22.7301	17.1534	71.6925		X-intercept	31.92
20211115	N6_An71C_10,000xE_rxn1_t=8min	1	8	6.0068	32.1815	25.386	27.1709	15.7219	65.587		1/slope	-0.3616
20211115	N6_An71C_10,000xE_rxn1_t=10min	1	10	6.9479	35.0711	28.8123	29.8533	14.7285	59.9807
20211115	N6_An71C_10,000xE_rxn1_t=60min	1	60	14.2801	53.934	47.5777	46.2401	10.5892	36.8329		Std. Error
20211115	N6_An71C_10,000xE_rxn2_t=2min	2	2	1.5531	15.0324	6.9035	11.6051	14.8154	83.4195		Slope	0.1367
20211115	N6_An71C_10,000xE_rxn2_t=4min	2	4	2.9142	20.5162	13.0141	16.41	17.1894	75.0934		Y-intercept	0.9071
20211115	N6_An71C_10,000xE_rxn2_t=6min	2	6	4.3125	26.5917	19.7184	22.1615	17.4388	72.816
20211115	N6_An71C_10,000xE_rxn2_t=8min	2	8	5.5598	30.6985	24.0952	25.9119	16.1986	66.9284		Goodness of Fit
20211115	N6_An71C_10,000xE_rxn2_t=10min	2	10	6.5077	33.9828	27.7261	28.9171	15.0158	61.3471		R squared	0.9808
20211115	N6_An71C_10,000xE_rxn2_t=60min	2	60	11.3962	48.686	41.7768	41.3724	12.4462	44.7427		Sy.x	1.223

[truncated: 4 more sheets: An71B-NaBH4-N5, An71B-NaBH4-N6, An71C-NaBH4-N5, An71C-NaBH4-N6]
