# Supplementary material for: Structural and biochemical basis for activity of Aspergillus nidulans α-1,3-glucanases from glycoside hydrolase family 71
Source: Commun Biol. 2025 Aug 28;8:1298. doi: 10.1038/s42003-025-08696-3 (PMC12394665; doi:10.1038/s42003-025-08696-3)
Supplement: Supplementary file 2 — Supplementary data [file 42003_2025_8696_MOESM2_ESM.zip › Source Data - Table 3.xlsx]

## Sheet: N5-An71B-D271A
Date	Injection Name	Replicate	Time (min)	Glucose (mM)	Nigerobiose (mM)	Nigerotriose (mM)	Nigerotetraose (mM)	Nigeropentaose (mM)	Nigerohexaose (mM)							Best-fit values			Rate (mM/min)	Error (mM/min)	Stock protein concentration (mg/mL)	Fold protein dilution	Protein concentration in assay (mg/mL)	Specific Activity (mmol/min-mgprotein)	Error (mmol/min-mgprotein)
20220324	N5_An71B-D271A_1x_pH4.5_t=20min	1	20	19.6432	12.1602	10.2672	26.0927	60.3962	n.a.							Slope	-0.6498		0.6498	0.05095	4.309	1	0.4309	1.50801	0.118241
20220324	N5_An71B-D271A_1x_pH4.5_t=40min	1	40	35.3824	17.2583	20.0712	37.2093	43.8672	n.a.							Y-intercept	68.9
20220324	N5_An71B-D271A_1x_pH4.5_t=60min	1	60	45.767	21.729	26.9859	41.7086	29.3665	n.a.							X-intercept	106
20220324	N5_An71B-D271A_1x_pH4.5_t=80min	1	80	54.0906	24.6175	32.2886	43.4918	19.8721	n.a.							1/slope	-1.539
20220324	N5_An71B-D271A_1x_pH4.5_t=100min	1	100	60.414	30.6206	37.904	45.246	13.7458	n.a.
20220324	N5_An71B-D271A_1x_pH4.5_t=120min	1	120	64.8947	28.5945	40.7453	43.8328	10.0541	n.a.							Std. Error
20220324	N5_An71B-D271A_1x_pH4.5_t=20min	2	20	18.2583	7.7175	9.2475	23.622	54.8852	n.a.							Slope	0.05095
20220324	N5_An71B-D271A_1x_pH4.5_t=40min	2	40	31.9806	16.8639	17.6683	32.9857	38.8837	n.a.							Y-intercept	2.791
20220324	N5_An71B-D271A_1x_pH4.5_t=60min	2	60	42.093	19.5102	24.1465	37.4656	26.1608	n.a.
20220324	N5_An71B-D271A_1x_pH4.5_t=80min	2	80	48.601	22.3223	29.2648	39.7237	17.842	n.a.							95% Confidence Intervals
20220324	N5_An71B-D271A_1x_pH4.5_t=100min	2	100	56.6165	24.9414	34.1609	41.3934	12.4669	n.a.							Slope	-0,7745 to -0,5251
20220324	N5_An71B-D271A_1x_pH4.5_t=120min	2	120	58.9719	27.6321	36.4882	40.1956	8.3146	n.a.							Y-intercept	62,07 to 75,73
																X-intercept	96,19 to 120,2
																Goodness of Fit
																R squared	0.9644
																Sy.x	3.222
																Is slope significantly non-zero?
																F	162.7
																DFn, DFd	1, 6
																P value	<0,0001
																Deviation from zero?	Significant
																Equation	Y = -0,6498*X + 68,90

## Sheet: N5-An71B-E274A-pH4.5
Date	Injection Name	Replicate	Time (hrs)	Glucose (mM)	Nigerobiose (mM)	Nigerotriose (mM)	Nigerotetraose (mM)	Nigeropentaose (mM)	Nigerohexaose (mM)						Best-fit values			Rate (mM/min)	Error (mM/min)	Stock protein concentration (mg/mL)	Fold protein dilution	Protein concentration in assay (mg/mL)	Specific Activity (mmol/min-mgprotein)	Error (mmol/min-mgprotein)
20220401	N5_An71B-E274A_1x_pH4.5_t=20min-r1	1	20	1.6786	0.1672	1.1698	9.5523	69.0152							Slope	-0.07855		0.07855	0.01248	3.962	1	0.3962	0.198258	0.0314992
20220401	N5_An71B-E274A_1x_pH4.5_t=40min-r1	1	40	3.0567	0.3329	1.7104	10.4589	68.6587							Y-intercept	70.22
20220401	N5_An71B-E274A_1x_pH4.5_t=60min-r1	1	60	3.4143	0.7933	1.3754	10.9712	66.4621							X-intercept	894
20220401	N5_An71B-E274A_1x_pH4.5_t=80min-r1	1	80	4.3455	0.922	1.9976	11.5077	64.4497							1/slope	-12.73
20220401	N5_An71B-E274A_1x_pH4.5_t=100min-r1	1	100	5.1035	1.6975	3.1007	12.2524	63.43
20220401	N5_An71B-E274A_1x_pH4.5_t=120min-r1	1	120	5.955	2.1146	2.8997	12.9146	62.4035							Std. Error
20220401	N5_An71B-E274A_1x_pH4.5_t=20min-r2	2	20	1.7997	n.a.	1.2032	9.007	68.3719							Slope	0.01248
20220401	N5_An71B-E274A_1x_pH4.5_t=40min-r2	2	40	3.3065	0.2164	1.3809	10.2842	65.9011							Y-intercept	0.8281
20220401	N5_An71B-E274A_1x_pH4.5_t=60min-r2	2	60	4.1824	1.1419	2.0579	10.9527	63.8783
20220401	N5_An71B-E274A_1x_pH4.5_t=80min-r2	2	80	5.1747	1.1407	2.5535	11.7156	63.2929							95% Confidence Intervals
20220401	N5_An71B-E274A_1x_pH4.5_t=100min-r2	2	100	5.9831	2.1077	3.2188	12.7506	61.6551							Slope	-0,1073 to -0,04976
20220401	N5_An71B-E274A_1x_pH4.5_t=120min-r2	2	120	2.4425	0.334	1.5943	10.0782	66.4911							Y-intercept	68,32 to 72,13
															X-intercept	670,1 to 1377
															Goodness of Fit
															R squared	0.8319
															Sy.x	1.117

## Sheet: N5-An71C-D265A
Date	Injection Name	Replicate	Time (min)	Glucose (mM)	Nigerobiose (mM)	Nigerotriose (mM)	Nigerotetraose (mM)	Nigeropentaose (mM)	Nigerohexaose (mM)						Best-fit values			Rate (mM/min)	Error (mM/min)	Stock protein concentration (mg/mL)	Fold protein dilution	Protein concentration in assay (mg/mL)	Specific Activity (mmol/min-mgprotein)	Error (mmol/min-mgprotein)
129	N5_An71C-D265A_1x_pH4.5_t=20min	1	20	1.1581	0.3916	n.a.	11.6219	85.3877	n.a.						Slope	-0.05332		0.05332	0.008319	4.143	1	0.4143	0.128699	0.0200797
130	N5_An71C-D265A_1x_pH4.5_t=40min	1	40	2.1291	0.908	0.4193	12.1325	81.2895	n.a.						Y-intercept	84.76
131	N5_An71C-D265A_1x_pH4.5_t=60min	1	60	3.0063	1.4346	1.0505	14.0333	81.6674	n.a.						X-intercept	1590
132	N5_An71C-D265A_1x_pH4.5_t=80min	1	80	4.0103	1.9057	1.5716	14.1633	80.9812	n.a.						1/slope	-18.75
133	N5_An71C-D265A_1x_pH4.5_t=100min	1	100	5.146	2.1454	2.0301	13.7038	78.3145	n.a.
134	N5_An71C-D265A_1x_pH4.5_t=120min	1	120	5.6008	2.617	2.5963	15.5007	78.5354	n.a.						Std. Error
204	N5_An71C-D265A_1x_pH4.5_t=20min	2	20	1.1402	0.1689	n.a.	10.0104	83.0096	n.a.						Slope	0.008319
205	N5_An71C-D265A_1x_pH4.5_t=40min	2	40	1.9302	0.6796	0.2302	9.9695	81.9454	n.a.						Y-intercept	0.6479
206	N5_An71C-D265A_1x_pH4.5_t=60min	2	60	2.9752	0.9502	0.7609	10.8608	81.3776	n.a.
207	N5_An71C-D265A_1x_pH4.5_t=80min	2	80	4.0369	1.92	1.3091	12.639	82.032	n.a.						95% Confidence Intervals
208	N5_An71C-D265A_1x_pH4.5_t=100min	2	100	4.549	2.0069	1.7985	12.3481	79.7232	n.a.						Slope	-0,07186 to -0,03479
209	N5_An71C-D265A_1x_pH4.5_t=120min	2	120	6.2133	2.297	2.223	12.8764	78.0568	n.a.						Y-intercept	83,32 to 86,20
															X-intercept	1197 to 2399
															Goodness of Fit
															R squared	0.8042
															Sy.x	0.9843

## Sheet: N5-An71C-E268A
Date	Injection Name	Replicate	Time (min)	Glucose (mM)	Nigerobiose (mM)	Nigerotriose (mM)	Nigerotetraose (mM)	Nigeropentaose (mM)	Nigerohexaose (mM)						Best-fit values			Rate (mM/min)	Error (mM/min)	Stock protein concentration (mg/mL)	Fold protein dilution	Protein concentration in assay (mg/mL)	Specific Activity (mmol/min-mgprotein)	Error (mmol/min-mgprotein)
20220324	N5_An71C-E268A_1x_pH4.5_t=20min	1	20	2.8748	n.a.	n.a.	11.9455	80.414	n.a.						Slope	-0.1578		0.1578	0.03438	34.311	1	3.4311	0.0459911	0.0100201
20220324	N5_An71C-E268A_1x_pH4.5_t=40min	1	40	5.7224	2.0224	2.0119	14.7213	79.2189	n.a.						Y-intercept	80.91
20220324	N5_An71C-E268A_1x_pH4.5_t=60min	1	60	8.1488	3.8288	4.4876	16.4819	73.976	n.a.						X-intercept	512.8
20220324	N5_An71C-E268A_1x_pH4.5_t=80min	1	80	10.5922	5.3758	6.2283	18.9289	72.1025	n.a.						1/slope	-6.337
20220324	N5_An71C-E268A_1x_pH4.5_t=100min	1	100	12.844	6.6159	7.2855	19.8946	66.4615	n.a.
20220324	N5_An71C-E268A_1x_pH4.5_t=120min	1	120	14.727	8.1291	8.8243	22.1587	66.506	n.a.						Std. Error
20220324	N5_An71C-E268A_1x_pH4.5_t=20min	2	20	n.a.	0.7437	0.2343	11.1809	77.5651	n.a.						Slope	0.03438
20220324	N5_An71C-E268A_1x_pH4.5_t=40min	2	40	n.a.	2.0942	1.4503	12.0661	67.4734	n.a.						Y-intercept	2.677
20220324	N5_An71C-E268A_1x_pH4.5_t=60min	2	60	7.6084	3.3099	2.9601	14.3516	66.9203	n.a.
20220324	N5_An71C-E268A_1x_pH4.5_t=80min	2	80	10.3873	4.5463	4.4863	16.9754	66.7061	n.a.						95% Confidence Intervals
20220324	N5_An71C-E268A_1x_pH4.5_t=100min	2	100	11.7992	5.9472	6.5543	18.4075	63.0286	n.a.						Slope	-0,2344 to -0,08120
20220324	N5_An71C-E268A_1x_pH4.5_t=120min	2	120	13.4737	6.5011	7.5222	19.2655	58.0299	n.a.						Y-intercept	74,95 to 86,88
															X-intercept	367,4 to 931,1
															Goodness of Fit
															R squared	0.6782
															Sy.x	4.067
															Is slope significantly non-zero?
															F	21.07
															DFn, DFd	1, 10
															P value	0.001
															Deviation from zero?	Significant
															Equation	Y = -0,1578*X + 80,91
